# Supplementary material for: High level of complexity and global diversity of the 3q29 locus revealed by optical mapping and long-read sequencing
Source: Genome Med. 2023 May 10;15:35. doi: 10.1186/s13073-023-01184-5 (PMC10170684; doi:10.1186/s13073-023-01184-5)
Supplement: Supplementary file 2 — Additional file 2: Table S1. The 3q29 Segments. Table S2. Segment Sequence Identity. Table S3. Samples and Data Collection Summary. Table S4. The 3q29 Project Sample Cohort Phenotypes. Table S5. 1000 Genomes Project and California Initiative to Advance Precision Medicine Samples Optical Genome Mapping Statistics. Table S6. Database of Genomic Variants genomic variants Overlapping 3q29 segments. Table S7. 1000 Genomes Project and California Initiative to Advance Precision Medicine Samples Haplotypes. Table S8. The 3q29 Project Samples Haplotypes. Table S9. The 3q29 Project Samples Optical Genome Mapping Statistics. Table S10. Variants Identified in Family 15 Proband and Father. Table S11. The 3q29 Project Proband Breakpoint Classes. Table S12. The 3q29 Project Proband Breakpoint Classes and Phenotype Comparison. [file 13073_2023_1184_MOESM2_ESM.xlsx]

## Sheet: Table of Contents
Supplementary Tables - Table of Contents
Table S1. The 3q29 Segments
Table S2. Segment Sequence Identity
Table S3. Samples and Data Collection Summary
Table S4. The 3q29 Project Proband Phenotypes
Table S5. 1000 Genomes Project and California Initiative to Advance Precision Medicine Samples Optical Genome Mapping Statistics
Table S6. Database of Genomic Variants genomic variants Overlapping 3q29 segments
Table S7. 1000 Genomes Project and California Initiative to Advance Precision Medicine Samples Haplotypes
Table S8. The 3q29 Project Samples Haplotypes
Table S9. The 3q29 Project Sample Cohort Optical Genome Mapping Statistics
Table S10. Variants identified in Family 15 Proband and Father
Table S11. The 3q29 Project Proband Breakpoint Classes
Table S12. The 3q29 Project Proband Breakpoint Classes and Phenotype Comparison

## Sheet: TableS1
Supplementary Table S1. The 3q29 Segments
Genome Build	Chr	Start	End	Size	Segment Color	GENCODE v37
GRCh38	chr3	195622809	195649569	26760	SDA-magenta	NA
GRCh38	chr3	195649569	195653449	5077	SDA-blue	NA
GRCh38	chr3	195656871	195668793	11922	SDA-yellow	MUC20-OT1
GRCh38	chr3	195679724	195684595	4871	SDA-red	MUC20-OT1
GRCh38	chr3	195686478	195720453	33975	SDA-maroon	MIR570,MUC20-OT1
GRCh38	chr3	195736544	195752434	15890	orange	MUC20,MUC4
GRCh38	chr3	195804017	195928247	124230	green	AC124944.3,LINC01983,MIR6829,TNK2,MUC4,TNK2,TNK2-AS1
GRCh38	chr3	195935417	195940531	5114	SDB-bluetwo (inverted)	NA
GRCh38	chr3	195942740	195956667	13927	SDB-magenta (inverted, partial copy)	NA
GRCh38	chr3	195964634	195969451	4817	SDB-red (inverted)	NA
GRCh38	chr3	195979587	195992358	12771	SDB-yellow (inverted)	NA
GRCh38	chr3	195994906	195999937	5031	SDB-bluethree (inverted)	AC024937.3
GRCh38	chr3	195999937	197617792	1617855	Unique region between SDB and SDC	BDH1,CEP19,DLG1,DLG1-AS1,DYNLT2B,ENSG00000213358,ENSG00000213519,ENSG00000225240,ENSG00000226345,ENSG00000228028,ENSG00000228413,ENSG00000229912,ENSG00000230732,ENSG00000235126,ENSG00000237167,ENSG00000237418,ENSG00000272741,ENSG00000273013,ENSG00000286017,ENSG00000286168,ENSG00000286661,ENSG00000286870,ENSG00000288990,ENSG00000289219,ENSG00000289396,ENSG00000289446,ENSG00000289828,ENSG0000029005…
GRCh38	chr3	197617792	197629941	12149	SDC-yellow (inverted)	NA
GRCh38	chr3	197632442	197638716	6274	SDC-blue (inverted)	NA
GRCh38	chr3	197643123	197658953	15830	SDC-magenta (inverted, partial copy)	NA

## Sheet: TableS2
Supplementary Table S2. Segment Sequence Identity
Segment Name - 1	Segment Name - 2	Sequence Identity %
SDA-blue/one	SDB-blue/twoinv	98
SDA-blue/one	SDB-blue/threeinv	98
SDA-blue/one	SDCblue	99
SDB-blue/threeinv	SDCblue	96
SDB-blue/twoinv	SDCblue	95
SDA-red/one	SDB-red/twoinv	99
SDA-yellow/one	SDB-yellow/twoinv	99
SDA-magenta	SDB-magenta and SDC-magenta	99

## Sheet: TableS3
Supplementary Table S3. Samples and Data Collection Summary
Sample name	Dataset	Super Population	Superpopulation name	Sex	Biosample ID	Population code	Data collections	DNA Source	Ref Study | DOI | ENA ProjectID	Bionano Genomics Optical Mapping Data Available? (YES/NO)	Bionano Genomics Optical Mapping Data Source	Long-read Sequencing Based Assembly Available? (YES/NO)	Long-read Sequencing Based Assembly Source	Analyses
Family1-Father	3q29 Project	EUR		Male			3q29 Project	Blood	Glassford et al. 2016 - DOI: 10.1002/ajmg.a.37537; Murhpy et al. 2018 - DOI: 10.1186/s12888-018-1760-5	YES	https://www.ebi.ac.uk/ena/browser/view/PRJEB60229	NO	NA	1. De Novo Assembly | 2. 3q29 Haplotype Construction | 3. Trio Analysis | 4. Breakpoint Mapping | 5. Breakpoint Classes
Family1-Mother	3q29 Project	EUR		Female			3q29 Project	Blood	Glassford et al. 2016 - DOI: 10.1002/ajmg.a.37537; Murhpy et al. 2018 - DOI: 10.1186/s12888-018-1760-5	YES	https://www.ebi.ac.uk/ena/browser/view/PRJEB60229	NO	NA	1. De Novo Assembly | 2. 3q29 Haplotype Construction | 3. Trio Analysis | 4. Breakpoint Mapping | 5. Breakpoint Classes
Family1-Proband	3q29 Project	EUR		Male			3q29 Project	Blood	Glassford et al. 2016 - DOI: 10.1002/ajmg.a.37537; Murhpy et al. 2018 - DOI: 10.1186/s12888-018-1760-5	YES	https://www.ebi.ac.uk/ena/browser/view/PRJEB60229	NO	NA	1. De Novo Assembly | 2. 3q29 Haplotype Construction | 3. Trio Analysis | 4. Breakpoint Mapping | 5. Breakpoint Classes
Family10-Father	3q29 Project	EUR		Male			3q29 Project	Blood	Glassford et al. 2016 - DOI: 10.1002/ajmg.a.37537; Murhpy et al. 2018 - DOI: 10.1186/s12888-018-1760-5	YES	https://www.ebi.ac.uk/ena/browser/view/PRJEB60229	NO	NA	1. De Novo Assembly | 2. 3q29 Haplotype Construction | 3. Trio Analysis | 4. Breakpoint Mapping | 5. Breakpoint Classes
Family10-Mother	3q29 Project	EUR		Female			3q29 Project	Blood	Glassford et al. 2016 - DOI: 10.1002/ajmg.a.37537; Murhpy et al. 2018 - DOI: 10.1186/s12888-018-1760-5	YES	https://www.ebi.ac.uk/ena/browser/view/PRJEB60229	NO	NA	1. De Novo Assembly | 2. 3q29 Haplotype Construction | 3. Trio Analysis | 4. Breakpoint Mapping | 5. Breakpoint Classes
Family10-Proband	3q29 Project	EUR		Male			3q29 Project	Blood	Glassford et al. 2016 - DOI: 10.1002/ajmg.a.37537; Murhpy et al. 2018 - DOI: 10.1186/s12888-018-1760-5	YES	https://www.ebi.ac.uk/ena/browser/view/PRJEB60229	NO	NA	1. De Novo Assembly | 2. 3q29 Haplotype Construction | 3. Trio Analysis | 4. Breakpoint Mapping | 5. Breakpoint Classes
Family11-Father	3q29 Project	EUR		Male			3q29 Project	Blood	Glassford et al. 2016 - DOI: 10.1002/ajmg.a.37537; Murhpy et al. 2018 - DOI: 10.1186/s12888-018-1760-5	YES	https://www.ebi.ac.uk/ena/browser/view/PRJEB60229	NO	NA	1. De Novo Assembly | 2. 3q29 Haplotype Construction | 3. Trio Analysis | 4. Breakpoint Mapping | 5. Breakpoint Classes
Family11-Mother	3q29 Project	EUR		Female			3q29 Project	Blood	Glassford et al. 2016 - DOI: 10.1002/ajmg.a.37537; Murhpy et al. 2018 - DOI: 10.1186/s12888-018-1760-5	YES	https://www.ebi.ac.uk/ena/browser/view/PRJEB60229	NO	NA	1. De Novo Assembly | 2. 3q29 Haplotype Construction | 3. Trio Analysis | 4. Breakpoint Mapping | 5. Breakpoint Classes
Family11-Proband	3q29 Project	EUR		Female			3q29 Project	Blood	Glassford et al. 2016 - DOI: 10.1002/ajmg.a.37537; Murhpy et al. 2018 - DOI: 10.1186/s12888-018-1760-5	YES	https://www.ebi.ac.uk/ena/browser/view/PRJEB60229	NO	NA	1. De Novo Assembly | 2. 3q29 Haplotype Construction | 3. Trio Analysis | 4. Breakpoint Mapping | 5. Breakpoint Classes
Family12-ProbandOnly	3q29 Project	EUR		Male			3q29 Project	Blood	Glassford et al. 2016 - DOI: 10.1002/ajmg.a.37537; Murhpy et al. 2018 - DOI: 10.1186/s12888-018-1760-5	YES	https://www.ebi.ac.uk/ena/browser/view/PRJEB60229	NO	NA	1. De Novo Assembly | 2. 3q29 Haplotype Construction | 3. Trio Analysis | 4. Breakpoint Mapping | 5. Breakpoint Classes
Family13-Father	3q29 Project	EUR		Male			3q29 Project	Blood	Glassford et al. 2016 - DOI: 10.1002/ajmg.a.37537; Murhpy et al. 2018 - DOI: 10.1186/s12888-018-1760-5	YES	https://www.ebi.ac.uk/ena/browser/view/PRJEB60229	NO	NA	1. De Novo Assembly | 2. 3q29 Haplotype Construction | 3. Trio Analysis | 4. Breakpoint Mapping | 5. Breakpoint Classes
Family13-Mother	3q29 Project	EUR		Female			3q29 Project	Blood	Glassford et al. 2016 - DOI: 10.1002/ajmg.a.37537; Murhpy et al. 2018 - DOI: 10.1186/s12888-018-1760-5	YES	https://www.ebi.ac.uk/ena/browser/view/PRJEB60229	NO	NA	1. De Novo Assembly | 2. 3q29 Haplotype Construction | 3. Trio Analysis | 4. Breakpoint Mapping | 5. Breakpoint Classes
Family13-Proband	3q29 Project	EUR		Female			3q29 Project	Blood	Glassford et al. 2016 - DOI: 10.1002/ajmg.a.37537; Murhpy et al. 2018 - DOI: 10.1186/s12888-018-1760-5	YES	https://www.ebi.ac.uk/ena/browser/view/PRJEB60229	NO	NA	1. De Novo Assembly | 2. 3q29 Haplotype Construction | 3. Trio Analysis | 4. Breakpoint Mapping | 5. Breakpoint Classes
Family14-Father	3q29 Project	EUR		Male			3q29 Project	Blood	Glassford et al. 2016 - DOI: 10.1002/ajmg.a.37537; Murhpy et al. 2018 - DOI: 10.1186/s12888-018-1760-5	YES	https://www.ebi.ac.uk/ena/browser/view/PRJEB60229	NO	NA	1. De Novo Assembly | 2. 3q29 Haplotype Construction | 3. Trio Analysis | 4. Breakpoint Mapping | 5. Breakpoint Classes
Family14-Mother	3q29 Project	EUR		Female			3q29 Project	Blood	Glassford et al. 2016 - DOI: 10.1002/ajmg.a.37537; Murhpy et al. 2018 - DOI: 10.1186/s12888-018-1760-5	YES	https://www.ebi.ac.uk/ena/browser/view/PRJEB60229	NO	NA	1. De Novo Assembly | 2. 3q29 Haplotype Construction | 3. Trio Analysis | 4. Breakpoint Mapping | 5. Breakpoint Classes
Family14-Proband	3q29 Project	EUR		Male			3q29 Project	Blood	Glassford et al. 2016 - DOI: 10.1002/ajmg.a.37537; Murhpy et al. 2018 - DOI: 10.1186/s12888-018-1760-5	YES	https://www.ebi.ac.uk/ena/browser/view/PRJEB60229	NO	NA	1. De Novo Assembly | 2. 3q29 Haplotype Construction | 3. Trio Analysis | 4. Breakpoint Mapping | 5. Breakpoint Classes
Family14-Sibling	3q29 Project	EUR		Female			3q29 Project	Blood	Glassford et al. 2016 - DOI: 10.1002/ajmg.a.37537; Murhpy et al. 2018 - DOI: 10.1186/s12888-018-1760-5	YES	https://www.ebi.ac.uk/ena/browser/view/PRJEB60229	NO	NA	1. De Novo Assembly | 2. 3q29 Haplotype Construction | 3. Trio Analysis | 4. Breakpoint Mapping | 5. Breakpoint Classes
Family15-Father	3q29 Project	EUR		Male			3q29 Project	Blood & Cell line	Glassford et al. 2016 - DOI: 10.1002/ajmg.a.37537; Murhpy et al. 2018 - DOI: 10.1186/s12888-018-1760-5	YES	https://www.ebi.ac.uk/ena/browser/view/PRJEB60229	YES	https://www.ebi.ac.uk/ena/browser/view/PRJEB60229	1. De Novo Assembly | 2. 3q29 Haplotype Construction | 3. Trio Analysis | 4. Breakpoint Mapping | 5. Breakpoint Classes | 6. Breakpoint Junction Detection
Family15-Mother	3q29 Project	EUR		Female			3q29 Project	Blood & Cell line	Glassford et al. 2016 - DOI: 10.1002/ajmg.a.37537; Murhpy et al. 2018 - DOI: 10.1186/s12888-018-1760-5	YES	https://www.ebi.ac.uk/ena/browser/view/PRJEB60229	YES	https://www.ebi.ac.uk/ena/browser/view/PRJEB60229	1. De Novo Assembly | 2. 3q29 Haplotype Construction | 3. Trio Analysis | 4. Breakpoint Mapping | 5. Breakpoint Classes | 6. Breakpoint Junction Detection
Family15-Proband	3q29 Project	EUR		Female			3q29 Project	Blood & Cell line	Glassford et al. 2016 - DOI: 10.1002/ajmg.a.37537; Murhpy et al. 2018 - DOI: 10.1186/s12888-018-1760-5	YES	https://www.ebi.ac.uk/ena/browser/view/PRJEB60229	YES	https://www.ebi.ac.uk/ena/browser/view/PRJEB60229	1. De Novo Assembly | 2. 3q29 Haplotype Construction | 3. Trio Analysis | 4. Breakpoint Mapping | 5. Breakpoint Classes | 6. Breakpoint Junction Detection
Family16-Father	3q29 Project	EUR		Male			3q29 Project	Blood	Glassford et al. 2016 - DOI: 10.1002/ajmg.a.37537; Murhpy et al. 2018 - DOI: 10.1186/s12888-018-1760-5	YES	https://www.ebi.ac.uk/ena/browser/view/PRJEB60229	NO	NA	1. De Novo Assembly | 2. 3q29 Haplotype Construction | 3. Trio Analysis | 4. Breakpoint Mapping | 5. Breakpoint Classes
Family16-Mother	3q29 Project	EUR		Female			3q29 Project	Blood	Glassford et al. 2016 - DOI: 10.1002/ajmg.a.37537; Murhpy et al. 2018 - DOI: 10.1186/s12888-018-1760-5	YES	https://www.ebi.ac.uk/ena/browser/view/PRJEB60229	NO	NA	1. De Novo Assembly | 2. 3q29 Haplotype Construction | 3. Trio Analysis | 4. Breakpoint Mapping | 5. Breakpoint Classes
Family16-Proband	3q29 Project	EUR		Male			3q29 Project	Blood	Glassford et al. 2016 - DOI: 10.1002/ajmg.a.37537; Murhpy et al. 2018 - DOI: 10.1186/s12888-018-1760-5	YES	https://www.ebi.ac.uk/ena/browser/view/PRJEB60229	NO	NA	1. De Novo Assembly | 2. 3q29 Haplotype Construction | 3. Trio Analysis | 4. Breakpoint Mapping | 5. Breakpoint Classes
Family17-Father	3q29 Project	EUR		Male			3q29 Project	Blood	Glassford et al. 2016 - DOI: 10.1002/ajmg.a.37537; Murhpy et al. 2018 - DOI: 10.1186/s12888-018-1760-5	YES	https://www.ebi.ac.uk/ena/browser/view/PRJEB60229	NO	NA	1. De Novo Assembly | 2. 3q29 Haplotype Construction | 3. Trio Analysis | 4. Breakpoint Mapping | 5. Breakpoint Classes
Family17-Proband	3q29 Project	EUR		Female			3q29 Project	Blood	Glassford et al. 2016 - DOI: 10.1002/ajmg.a.37537; Murhpy et al. 2018 - DOI: 10.1186/s12888-018-1760-5	YES	https://www.ebi.ac.uk/ena/browser/view/PRJEB60229	NO	NA	1. De Novo Assembly | 2. 3q29 Haplotype Construction | 3. Trio Analysis | 4. Breakpoint Mapping | 5. Breakpoint Classes
Family18-Father	3q29 Project	EUR		Male			3q29 Project	Blood	Glassford et al. 2016 - DOI: 10.1002/ajmg.a.37537; Murhpy et al. 2018 - DOI: 10.1186/s12888-018-1760-5	YES	https://www.ebi.ac.uk/ena/browser/view/PRJEB60229	NO	NA	1. De Novo Assembly | 2. 3q29 Haplotype Construction | 3. Trio Analysis | 4. Breakpoint Mapping | 5. Breakpoint Classes
Family18-Proband	3q29 Project	EUR		Male			3q29 Project	Blood	Glassford et al. 2016 - DOI: 10.1002/ajmg.a.37537; Murhpy et al. 2018 - DOI: 10.1186/s12888-018-1760-5	YES	https://www.ebi.ac.uk/ena/browser/view/PRJEB60229	NO	NA	1. De Novo Assembly | 2. 3q29 Haplotype Construction | 3. Trio Analysis | 4. Breakpoint Mapping | 5. Breakpoint Classes
Family19-ProbandOnly	3q29 Project	EUR		Male			3q29 Project	Blood	Glassford et al. 2016 - DOI: 10.1002/ajmg.a.37537; Murhpy et al. 2018 - DOI: 10.1186/s12888-018-1760-5	YES	https://www.ebi.ac.uk/ena/browser/view/PRJEB60229	NO	NA	1. De Novo Assembly | 2. 3q29 Haplotype Construction | 3. Trio Analysis | 4. Breakpoint Mapping | 5. Breakpoint Classes
Family2-Father	3q29 Project	EUR		Male			3q29 Project	Blood	Glassford et al. 2016 - DOI: 10.1002/ajmg.a.37537; Murhpy et al. 2018 - DOI: 10.1186/s12888-018-1760-5	YES	https://www.ebi.ac.uk/ena/browser/view/PRJEB60229	NO	NA	1. De Novo Assembly | 2. 3q29 Haplotype Construction | 3. Trio Analysis | 4. Breakpoint Mapping | 5. Breakpoint Classes
Family2-Mother	3q29 Project	EUR		Female			3q29 Project	Blood	Glassford et al. 2016 - DOI: 10.1002/ajmg.a.37537; Murhpy et al. 2018 - DOI: 10.1186/s12888-018-1760-5	YES	https://www.ebi.ac.uk/ena/browser/view/PRJEB60229	NO	NA	1. De Novo Assembly | 2. 3q29 Haplotype Construction | 3. Trio Analysis | 4. Breakpoint Mapping | 5. Breakpoint Classes
Family2-Proband	3q29 Project	EUR		Male			3q29 Project	Blood	Glassford et al. 2016 - DOI: 10.1002/ajmg.a.37537; Murhpy et al. 2018 - DOI: 10.1186/s12888-018-1760-5	YES	https://www.ebi.ac.uk/ena/browser/view/PRJEB60229	NO	NA	1. De Novo Assembly | 2. 3q29 Haplotype Construction | 3. Trio Analysis | 4. Breakpoint Mapping | 5. Breakpoint Classes
Family20-Father	3q29 Project	EUR		Male			3q29 Project	Blood	Glassford et al. 2016 - DOI: 10.1002/ajmg.a.37537; Murhpy et al. 2018 - DOI: 10.1186/s12888-018-1760-5	YES	https://www.ebi.ac.uk/ena/browser/view/PRJEB60229	NO	NA	1. De Novo Assembly | 2. 3q29 Haplotype Construction | 3. Trio Analysis | 4. Breakpoint Mapping | 5. Breakpoint Classes
Family20-Mother	3q29 Project	EUR		Female			3q29 Project	Blood	Glassford et al. 2016 - DOI: 10.1002/ajmg.a.37537; Murhpy et al. 2018 - DOI: 10.1186/s12888-018-1760-5	YES	https://www.ebi.ac.uk/ena/browser/view/PRJEB60229	NO	NA	1. De Novo Assembly | 2. 3q29 Haplotype Construction | 3. Trio Analysis | 4. Breakpoint Mapping | 5. Breakpoint Classes
Family20-Proband	3q29 Project	EUR		Male			3q29 Project	Blood	Glassford et al. 2016 - DOI: 10.1002/ajmg.a.37537; Murhpy et al. 2018 - DOI: 10.1186/s12888-018-1760-5	YES	https://www.ebi.ac.uk/ena/browser/view/PRJEB60229	NO	NA	1. De Novo Assembly | 2. 3q29 Haplotype Construction | 3. Trio Analysis | 4. Breakpoint Mapping | 5. Breakpoint Classes
Family20-Sibling	3q29 Project	EUR		Male			3q29 Project	Blood	Glassford et al. 2016 - DOI: 10.1002/ajmg.a.37537; Murhpy et al. 2018 - DOI: 10.1186/s12888-018-1760-5	YES	https://www.ebi.ac.uk/ena/browser/view/PRJEB60229	NO	NA	1. De Novo Assembly | 2. 3q29 Haplotype Construction | 3. Trio Analysis | 4. Breakpoint Mapping | 5. Breakpoint Classes
Family20-Sibling	3q29 Project	EUR		Female			3q29 Project	Blood	Glassford et al. 2016 - DOI: 10.1002/ajmg.a.37537; Murhpy et al. 2018 - DOI: 10.1186/s12888-018-1760-5	YES	https://www.ebi.ac.uk/ena/browser/view/PRJEB60229	NO	NA	1. De Novo Assembly | 2. 3q29 Haplotype Construction | 3. Trio Analysis | 4. Breakpoint Mapping | 5. Breakpoint Classes
Family3-ProbandOnly	3q29 Project	EUR		Female			3q29 Project	Blood	Glassford et al. 2016 - DOI: 10.1002/ajmg.a.37537; Murhpy et al. 2018 - DOI: 10.1186/s12888-018-1760-5	YES	https://www.ebi.ac.uk/ena/browser/view/PRJEB60229	NO	NA	1. De Novo Assembly | 2. 3q29 Haplotype Construction | 3. Trio Analysis | 4. Breakpoint Mapping | 5. Breakpoint Classes
Family4-ProbandOnly	3q29 Project	EUR		Female			3q29 Project	Blood	Glassford et al. 2016 - DOI: 10.1002/ajmg.a.37537; Murhpy et al. 2018 - DOI: 10.1186/s12888-018-1760-5	YES	https://www.ebi.ac.uk/ena/browser/view/PRJEB60229	NO	NA	1. De Novo Assembly | 2. 3q29 Haplotype Construction | 3. Trio Analysis | 4. Breakpoint Mapping | 5. Breakpoint Classes
Family6-Mother	3q29 Project	EUR		Female			3q29 Project	Blood	Glassford et al. 2016 - DOI: 10.1002/ajmg.a.37537; Murhpy et al. 2018 - DOI: 10.1186/s12888-018-1760-5	YES	https://www.ebi.ac.uk/ena/browser/view/PRJEB60229	NO	NA	1. De Novo Assembly | 2. 3q29 Haplotype Construction | 3. Trio Analysis | 4. Breakpoint Mapping | 5. Breakpoint Classes
Family6-Proband	3q29 Project	EUR		Male			3q29 Project	Blood	Glassford et al. 2016 - DOI: 10.1002/ajmg.a.37537; Murhpy et al. 2018 - DOI: 10.1186/s12888-018-1760-5	YES	https://www.ebi.ac.uk/ena/browser/view/PRJEB60229	NO	NA	1. De Novo Assembly | 2. 3q29 Haplotype Construction | 3. Trio Analysis | 4. Breakpoint Mapping | 5. Breakpoint Classes
Family7-Father	3q29 Project	EUR		Male			3q29 Project	Blood	Glassford et al. 2016 - DOI: 10.1002/ajmg.a.37537; Murhpy et al. 2018 - DOI: 10.1186/s12888-018-1760-5	YES	https://www.ebi.ac.uk/ena/browser/view/PRJEB60229	NO	NA	1. De Novo Assembly | 2. 3q29 Haplotype Construction | 3. Trio Analysis | 4. Breakpoint Mapping | 5. Breakpoint Classes
Family7-Mother	3q29 Project	EUR		Female			3q29 Project	Blood	Glassford et al. 2016 - DOI: 10.1002/ajmg.a.37537; Murhpy et al. 2018 - DOI: 10.1186/s12888-018-1760-5	YES	https://www.ebi.ac.uk/ena/browser/view/PRJEB60229	NO	NA	1. De Novo Assembly | 2. 3q29 Haplotype Construction | 3. Trio Analysis | 4. Breakpoint Mapping | 5. Breakpoint Classes
Family7-Proband	3q29 Project	EUR		Male			3q29 Project	Blood	Glassford et al. 2016 - DOI: 10.1002/ajmg.a.37537; Murhpy et al. 2018 - DOI: 10.1186/s12888-018-1760-5	YES	https://www.ebi.ac.uk/ena/browser/view/PRJEB60229	NO	NA	1. De Novo Assembly | 2. 3q29 Haplotype Construction | 3. Trio Analysis | 4. Breakpoint Mapping | 5. Breakpoint Classes
Family9-Father	3q29 Project	EUR		Male			3q29 Project	Blood	Glassford et al. 2016 - DOI: 10.1002/ajmg.a.37537; Murhpy et al. 2018 - DOI: 10.1186/s12888-018-1760-5	YES	https://www.ebi.ac.uk/ena/browser/view/PRJEB60229	NO	NA	1. De Novo Assembly | 2. 3q29 Haplotype Construction | 3. Trio Analysis | 4. Breakpoint Mapping | 5. Breakpoint Classes
Family9-Mother	3q29 Project	EUR		Female			3q29 Project	Blood	Glassford et al. 2016 - DOI: 10.1002/ajmg.a.37537; Murhpy et al. 2018 - DOI: 10.1186/s12888-018-1760-5	YES	https://www.ebi.ac.uk/ena/browser/view/PRJEB60229	NO	NA	1. De Novo Assembly | 2. 3q29 Haplotype Construction | 3. Trio Analysis | 4. Breakpoint Mapping | 5. Breakpoint Classes
Family9-Proband	3q29 Project	EUR		Male			3q29 Project	Blood	Glassford et al. 2016 - DOI: 10.1002/ajmg.a.37537; Murhpy et al. 2018 - DOI: 10.1186/s12888-018-1760-5	YES	https://www.ebi.ac.uk/ena/browser/view/PRJEB60229	NO	NA	1. De Novo Assembly | 2. 3q29 Haplotype Construction | 3. Trio Analysis | 4. Breakpoint Mapping | 5. Breakpoint Classes
GM19036	Human Genome Structural Variation Consortium	AFR	African Ancestry	female	SAME124666	LWK	1000 Genomes on GRCh38,1000 Genomes 30x on GRCh38,Human Genome Structural Variation Consortium, Phase 2,1000 Genomes phase 3 release,1000 Genomes phase 1 release	Coriell cell line	Ebert et al. 2021; DOI: 10.1126/science.abf7117	YES	https://www.ebi.ac.uk/ena/browser/view/PRJEB41077	YES (but inconclusive)	NA	1. De Novo Assembly | 2. 3q29 Haplotype Construction
HG01573	Human Genome Structural Variation Consortium	AMR	American Ancestry	female	SAME124347	PEL	1000 Genomes 30x on GRCh38,Human Genome Structural Variation Consortium, Phase 2,1000 Genomes phase 3 release	Coriell cell line	Ebert et al. 2021; DOI: 10.1126/science.abf7117	YES	https://www.ebi.ac.uk/ena/browser/view/PRJEB41077	YES (but inconclusive)	NA	1. De Novo Assembly | 2. 3q29 Haplotype Construction
HG02018	Human Genome Structural Variation Consortium	EAS	East Asian Ancestry	female	SAME123451	KHV	1000 Genomes 30x on GRCh38,Human Genome Structural Variation Consortium, Phase 2,1000 Genomes phase 3 release	Coriell cell line	Ebert et al. 2021; DOI: 10.1126/science.abf7117	YES	https://www.ebi.ac.uk/ena/browser/view/PRJEB41077	YES (but inconclusive)	NA	1. De Novo Assembly | 2. 3q29 Haplotype Construction
HG00733	Human Genome Structural Variation Consortium + Human Pangenome Reference Consortium	AMR	American Ancestry	female	SAME125399	PUR	1000 Genomes on GRCh38,1000 Genomes 30x on GRCh38,Human Genome Structural Variation Consortium, Phase 2,The Human Genome Structural Variation Consortium,1000 Genomes phase 3 release	Coriell cell line	Ebert et al. 2021 - DOI: 10.1126/science.abf7117; Wang et al. 2022 - https://doi.org/10.1038/s41586-022-04601-8	YES	https://www.ebi.ac.uk/ena/browser/view/PRJEB41077	YES	https://s3-us-west-2.amazonaws.com/human-pangenomics/index.html?prefix=working/HPRC_PLUS/	1. De Novo Assembly | 2. 3q29 Haplotype Construction | 3. Orthogonal Validation of 3q29 Haplotypes
NA19240	Human Genome Structural Variation Consortium + Human Pangenome Reference Consortium	AFR	African Ancestry	female	SAME123688	YRI	1000 Genomes on GRCh38,1000 Genomes 30x on GRCh38,Human Genome Structural Variation Consortium, Phase 2,The Human Genome Structural Variation Consortium,1000 Genomes phase 3 release,1000 Genomes phase 1 release	Coriell cell line	Ebert et al. 2021 - DOI: 10.1126/science.abf7117; Wang et al. 2022 - https://doi.org/10.1038/s41586-022-04601-8	YES	https://www.ebi.ac.uk/ena/browser/view/PRJEB41077	YES	https://s3-us-west-2.amazonaws.com/human-pangenomics/index.html?prefix=working/HPRC_PLUS/	1. De Novo Assembly | 2. 3q29 Haplotype Construction | 3. Orthogonal Validation of 3q29 Haplotypes
HG002	Human Pangenome Reference Consortium	EUR	European Ancestry	male		ASH	The Personal Genome Project	Coriell cell line	Wang et al. 2022 - https://doi.org/10.1038/s41586-022-04601-8	YES	https://s3-us-west-2.amazonaws.com/human-pangenomics/index.html?prefix=working/	YES	https://s3-us-west-2.amazonaws.com/human-pangenomics/index.html?prefix=working/	1. De Novo Assembly | 2. 3q29 Haplotype Construction | 3. Orthogonal Validation of 3q29 Haplotypes
HG00438	Human Pangenome Reference Consortium	EAS	East Asian Ancestry	female	SAME125267	CHS	1000 Genomes 30x on GRCh38,1000 Genomes phase 3 release	Coriell cell line	Wang et al. 2022 - https://doi.org/10.1038/s41586-022-04601-8	YES	https://s3-us-west-2.amazonaws.com/human-pangenomics/index.html?prefix=working/	YES	https://s3-us-west-2.amazonaws.com/human-pangenomics/index.html?prefix=working/	1. De Novo Assembly | 2. 3q29 Haplotype Construction | 3. Orthogonal Validation of 3q29 Haplotypes
HG005	Human Pangenome Reference Consortium	EAS		male			The Personal Genome Project	Coriell cell line	Wang et al. 2022 - https://doi.org/10.1038/s41586-022-04601-8	YES	https://s3-us-west-2.amazonaws.com/human-pangenomics/index.html?prefix=working/	YES	https://s3-us-west-2.amazonaws.com/human-pangenomics/index.html?prefix=working/	1. De Novo Assembly | 2. 3q29 Haplotype Construction | 3. Orthogonal Validation of 3q29 Haplotypes
HG00621	Human Pangenome Reference Consortium	EAS	East Asian Ancestry	male	SAME123082	CHS	1000 Genomes 30x on GRCh38,1000 Genomes phase 3 release	Coriell cell line	Wang et al. 2022 - https://doi.org/10.1038/s41586-022-04601-8	YES	https://s3-us-west-2.amazonaws.com/human-pangenomics/index.html?prefix=working/	YES	https://s3-us-west-2.amazonaws.com/human-pangenomics/index.html?prefix=working/	1. De Novo Assembly | 2. 3q29 Haplotype Construction | 3. Orthogonal Validation of 3q29 Haplotypes
HG00673	Human Pangenome Reference Consortium	EAS	East Asian Ancestry	male	SAME123605	CHS	1000 Genomes 30x on GRCh38,1000 Genomes phase 3 release	Coriell cell line	Wang et al. 2022 - https://doi.org/10.1038/s41586-022-04601-8	YES	https://s3-us-west-2.amazonaws.com/human-pangenomics/index.html?prefix=working/	YES	https://s3-us-west-2.amazonaws.com/human-pangenomics/index.html?prefix=working/	1. De Novo Assembly | 2. 3q29 Haplotype Construction | 3. Orthogonal Validation of 3q29 Haplotypes
HG00735	Human Pangenome Reference Consortium	AMR	American Ancestry	female	SAME123042	PUR	1000 Genomes 30x on GRCh38,1000 Genomes phase 3 release	Coriell cell line	Wang et al. 2022 - https://doi.org/10.1038/s41586-022-04601-8	YES	https://s3-us-west-2.amazonaws.com/human-pangenomics/index.html?prefix=working/	YES	https://s3-us-west-2.amazonaws.com/human-pangenomics/index.html?prefix=working/	1. De Novo Assembly | 2. 3q29 Haplotype Construction | 3. Orthogonal Validation of 3q29 Haplotypes
HG00741	Human Pangenome Reference Consortium	AMR	American Ancestry	female	SAME124833	PUR	1000 Genomes 30x on GRCh38,1000 Genomes phase 3 release	Coriell cell line	Wang et al. 2022 - https://doi.org/10.1038/s41586-022-04601-8	YES	https://s3-us-west-2.amazonaws.com/human-pangenomics/index.html?prefix=working/	YES	https://s3-us-west-2.amazonaws.com/human-pangenomics/index.html?prefix=working/	1. De Novo Assembly | 2. 3q29 Haplotype Construction | 3. Orthogonal Validation of 3q29 Haplotypes
HG01071	Human Pangenome Reference Consortium	AMR	American Ancestry	female	SAME123009	PUR	1000 Genomes 30x on GRCh38,1000 Genomes phase 3 release	Coriell cell line	Wang et al. 2022 - https://doi.org/10.1038/s41586-022-04601-8	YES	https://s3-us-west-2.amazonaws.com/human-pangenomics/index.html?prefix=working/	YES	https://s3-us-west-2.amazonaws.com/human-pangenomics/index.html?prefix=working/	1. De Novo Assembly | 2. 3q29 Haplotype Construction | 3. Orthogonal Validation of 3q29 Haplotypes
HG01106	Human Pangenome Reference Consortium	AMR	American Ancestry	male	SAME123674	PUR	1000 Genomes 30x on GRCh38,1000 Genomes phase 3 release	Coriell cell line	Wang et al. 2022 - https://doi.org/10.1038/s41586-022-04601-8	YES	https://s3-us-west-2.amazonaws.com/human-pangenomics/index.html?prefix=working/	YES	https://s3-us-west-2.amazonaws.com/human-pangenomics/index.html?prefix=working/	1. De Novo Assembly | 2. 3q29 Haplotype Construction | 3. Orthogonal Validation of 3q29 Haplotypes
HG01109	Human Pangenome Reference Consortium	AMR	American Ancestry	male	SAME123669	PUR	1000 Genomes 30x on GRCh38,1000 Genomes phase 3 release	Coriell cell line	Wang et al. 2022 - https://doi.org/10.1038/s41586-022-04601-8	YES	https://s3-us-west-2.amazonaws.com/human-pangenomics/index.html?prefix=working/	YES	https://s3-us-west-2.amazonaws.com/human-pangenomics/index.html?prefix=working/	1. De Novo Assembly | 2. 3q29 Haplotype Construction | 3. Orthogonal Validation of 3q29 Haplotypes
HG01123	Human Pangenome Reference Consortium	AMR	American Ancestry	female	SAME1840204	CLM	1000 Genomes 30x on GRCh38,1000 Genomes phase 3 release	Coriell cell line	Wang et al. 2022 - https://doi.org/10.1038/s41586-022-04601-8	YES	https://s3-us-west-2.amazonaws.com/human-pangenomics/index.html?prefix=working/	YES	https://s3-us-west-2.amazonaws.com/human-pangenomics/index.html?prefix=working/	1. De Novo Assembly | 2. 3q29 Haplotype Construction | 3. Orthogonal Validation of 3q29 Haplotypes
HG01175	Human Pangenome Reference Consortium	AMR	American Ancestry	female	SAME124618	PUR	1000 Genomes 30x on GRCh38,1000 Genomes phase 3 release	Coriell cell line	Wang et al. 2022 - https://doi.org/10.1038/s41586-022-04601-8	YES	https://s3-us-west-2.amazonaws.com/human-pangenomics/index.html?prefix=working/	YES	https://s3-us-west-2.amazonaws.com/human-pangenomics/index.html?prefix=working/	1. De Novo Assembly | 2. 3q29 Haplotype Construction | 3. Orthogonal Validation of 3q29 Haplotypes
HG01243	Human Pangenome Reference Consortium	AMR	American Ancestry	male	SAME125063	PUR	1000 Genomes 30x on GRCh38,1000 Genomes phase 3 release	Coriell cell line	Wang et al. 2022 - https://doi.org/10.1038/s41586-022-04601-8	YES	https://s3-us-west-2.amazonaws.com/human-pangenomics/index.html?prefix=working/	YES	https://s3-us-west-2.amazonaws.com/human-pangenomics/index.html?prefix=working/	1. De Novo Assembly | 2. 3q29 Haplotype Construction | 3. Orthogonal Validation of 3q29 Haplotypes
HG01258	Human Pangenome Reference Consortium	AMR	American Ancestry	male	SAME125279	CLM	1000 Genomes 30x on GRCh38,1000 Genomes phase 3 release	Coriell cell line	Wang et al. 2022 - https://doi.org/10.1038/s41586-022-04601-8	YES	https://s3-us-west-2.amazonaws.com/human-pangenomics/index.html?prefix=working/	YES	https://s3-us-west-2.amazonaws.com/human-pangenomics/index.html?prefix=working/	1. De Novo Assembly | 2. 3q29 Haplotype Construction | 3. Orthogonal Validation of 3q29 Haplotypes
HG01358	Human Pangenome Reference Consortium	AMR	American Ancestry	male	SAME124688	CLM	1000 Genomes 30x on GRCh38,1000 Genomes phase 3 release	Coriell cell line	Wang et al. 2022 - https://doi.org/10.1038/s41586-022-04601-8	YES	https://s3-us-west-2.amazonaws.com/human-pangenomics/index.html?prefix=working/	YES	https://s3-us-west-2.amazonaws.com/human-pangenomics/index.html?prefix=working/	1. De Novo Assembly | 2. 3q29 Haplotype Construction | 3. Orthogonal Validation of 3q29 Haplotypes
HG01361	Human Pangenome Reference Consortium	AMR	American Ancestry	female	SAME124504	CLM	1000 Genomes 30x on GRCh38,1000 Genomes phase 3 release	Coriell cell line	Wang et al. 2022 - https://doi.org/10.1038/s41586-022-04601-8	YES	https://s3-us-west-2.amazonaws.com/human-pangenomics/index.html?prefix=working/	YES	https://s3-us-west-2.amazonaws.com/human-pangenomics/index.html?prefix=working/	1. De Novo Assembly | 2. 3q29 Haplotype Construction | 3. Orthogonal Validation of 3q29 Haplotypes
HG01442	Human Pangenome Reference Consortium	AMR	American Ancestry	male	SAME123238	CLM	1000 Genomes phase 3 release	Coriell cell line	Wang et al. 2022 - https://doi.org/10.1038/s41586-022-04601-8	YES	https://s3-us-west-2.amazonaws.com/human-pangenomics/index.html?prefix=working/	NO	NA	1. De Novo Assembly | 2. 3q29 Haplotype Construction
HG01891	Human Pangenome Reference Consortium	AFR	African Ancestry	female	SAME123029	ACB	1000 Genomes 30x on GRCh38,1000 Genomes phase 3 release	Coriell cell line	Wang et al. 2022 - https://doi.org/10.1038/s41586-022-04601-8	YES	https://s3-us-west-2.amazonaws.com/human-pangenomics/index.html?prefix=working/	YES	https://s3-us-west-2.amazonaws.com/human-pangenomics/index.html?prefix=working/	1. De Novo Assembly | 2. 3q29 Haplotype Construction | 3. Orthogonal Validation of 3q29 Haplotypes
HG01928	Human Pangenome Reference Consortium	AMR	American Ancestry	male	SAME123782	PEL	1000 Genomes 30x on GRCh38,1000 Genomes phase 3 release	Coriell cell line	Wang et al. 2022 - https://doi.org/10.1038/s41586-022-04601-8	YES	https://s3-us-west-2.amazonaws.com/human-pangenomics/index.html?prefix=working/	YES	https://s3-us-west-2.amazonaws.com/human-pangenomics/index.html?prefix=working/	1. De Novo Assembly | 2. 3q29 Haplotype Construction | 3. Orthogonal Validation of 3q29 Haplotypes
HG01952	Human Pangenome Reference Consortium	AMR	American Ancestry	male	SAME123975	PEL	1000 Genomes 30x on GRCh38,1000 Genomes phase 3 release	Coriell cell line	Wang et al. 2022 - https://doi.org/10.1038/s41586-022-04601-8	YES	https://s3-us-west-2.amazonaws.com/human-pangenomics/index.html?prefix=working/	YES	https://s3-us-west-2.amazonaws.com/human-pangenomics/index.html?prefix=working/	1. De Novo Assembly | 2. 3q29 Haplotype Construction | 3. Orthogonal Validation of 3q29 Haplotypes
HG01978	Human Pangenome Reference Consortium	AMR	American Ancestry	female	SAME124332	PEL	1000 Genomes 30x on GRCh38,1000 Genomes phase 3 release	Coriell cell line	Wang et al. 2022 - https://doi.org/10.1038/s41586-022-04601-8	YES	https://s3-us-west-2.amazonaws.com/human-pangenomics/index.html?prefix=working/	YES	https://s3-us-west-2.amazonaws.com/human-pangenomics/index.html?prefix=working/	1. De Novo Assembly | 2. 3q29 Haplotype Construction | 3. Orthogonal Validation of 3q29 Haplotypes
HG02055	Human Pangenome Reference Consortium	AFR	African Ancestry	male	SAME1839531	ACB	1000 Genomes 30x on GRCh38,1000 Genomes phase 3 release	Coriell cell line	Wang et al. 2022 - https://doi.org/10.1038/s41586-022-04601-8	YES	https://s3-us-west-2.amazonaws.com/human-pangenomics/index.html?prefix=working/	YES	https://s3-us-west-2.amazonaws.com/human-pangenomics/index.html?prefix=working/	1. De Novo Assembly | 2. 3q29 Haplotype Construction | 3. Orthogonal Validation of 3q29 Haplotypes
HG02080	Human Pangenome Reference Consortium	EAS	East Asian Ancestry	female	SAME124825	KHV	1000 Genomes 30x on GRCh38,1000 Genomes phase 3 release	Coriell cell line	Wang et al. 2022 - https://doi.org/10.1038/s41586-022-04601-8	YES	https://s3-us-west-2.amazonaws.com/human-pangenomics/index.html?prefix=working/	YES	https://s3-us-west-2.amazonaws.com/human-pangenomics/index.html?prefix=working/	1. De Novo Assembly | 2. 3q29 Haplotype Construction | 3. Orthogonal Validation of 3q29 Haplotypes
HG02109	Human Pangenome Reference Consortium	AFR	African Ancestry	female	NA	NA	1000 Genomes Project	Coriell cell line	Wang et al. 2022 - https://doi.org/10.1038/s41586-022-04601-8	YES	https://s3-us-west-2.amazonaws.com/human-pangenomics/index.html?prefix=working/	YES	https://s3-us-west-2.amazonaws.com/human-pangenomics/index.html?prefix=working/	1. De Novo Assembly | 2. 3q29 Haplotype Construction | 3. Orthogonal Validation of 3q29 Haplotypes
HG02145	Human Pangenome Reference Consortium	AFR	African Ancestry	male	SAME1839616	ACB	1000 Genomes 30x on GRCh38,1000 Genomes phase 3 release	Coriell cell line	Wang et al. 2022 - https://doi.org/10.1038/s41586-022-04601-8	YES	https://s3-us-west-2.amazonaws.com/human-pangenomics/index.html?prefix=working/	YES	https://s3-us-west-2.amazonaws.com/human-pangenomics/index.html?prefix=working/	1. De Novo Assembly | 2. 3q29 Haplotype Construction | 3. Orthogonal Validation of 3q29 Haplotypes
HG02148	Human Pangenome Reference Consortium	AMR	American Ancestry	female	SAME1839697	PEL	1000 Genomes 30x on GRCh38,1000 Genomes phase 3 release	Coriell cell line	Wang et al. 2022 - https://doi.org/10.1038/s41586-022-04601-8	YES	https://s3-us-west-2.amazonaws.com/human-pangenomics/index.html?prefix=working/	YES	https://s3-us-west-2.amazonaws.com/human-pangenomics/index.html?prefix=working/	1. De Novo Assembly | 2. 3q29 Haplotype Construction | 3. Orthogonal Validation of 3q29 Haplotypes
HG02257	Human Pangenome Reference Consortium	AFR	African Ancestry	female	SAME1839326	ACB	1000 Genomes 30x on GRCh38,1000 Genomes phase 3 release	Coriell cell line	Wang et al. 2022 - https://doi.org/10.1038/s41586-022-04601-8	YES	https://s3-us-west-2.amazonaws.com/human-pangenomics/index.html?prefix=working/	YES	https://s3-us-west-2.amazonaws.com/human-pangenomics/index.html?prefix=working/	1. De Novo Assembly | 2. 3q29 Haplotype Construction | 3. Orthogonal Validation of 3q29 Haplotypes
HG02486	Human Pangenome Reference Consortium	AFR	African Ancestry	male	SAME1839558	ACB	1000 Genomes phase 3 release	Coriell cell line	Wang et al. 2022 - https://doi.org/10.1038/s41586-022-04601-8	YES	https://s3-us-west-2.amazonaws.com/human-pangenomics/index.html?prefix=working/	YES	https://s3-us-west-2.amazonaws.com/human-pangenomics/index.html?prefix=working/	1. De Novo Assembly | 2. 3q29 Haplotype Construction | 3. Orthogonal Validation of 3q29 Haplotypes
HG02559	Human Pangenome Reference Consortium	AFR	African Ancestry	female	SAME1840052	ACB	1000 Genomes on GRCh38,1000 Genomes 30x on GRCh38,1000 Genomes phase 3 release	Coriell cell line	Wang et al. 2022 - https://doi.org/10.1038/s41586-022-04601-8	YES	https://s3-us-west-2.amazonaws.com/human-pangenomics/index.html?prefix=working/	YES	https://s3-us-west-2.amazonaws.com/human-pangenomics/index.html?prefix=working/	1. De Novo Assembly | 2. 3q29 Haplotype Construction | 3. Orthogonal Validation of 3q29 Haplotypes
HG02572	Human Pangenome Reference Consortium	AFR	African Ancestry	male	SAME1839570	GWD	1000 Genomes 30x on GRCh38	Coriell cell line	Wang et al. 2022 - https://doi.org/10.1038/s41586-022-04601-8	YES	https://s3-us-west-2.amazonaws.com/human-pangenomics/index.html?prefix=working/	YES	https://s3-us-west-2.amazonaws.com/human-pangenomics/index.html?prefix=working/	1. De Novo Assembly | 2. 3q29 Haplotype Construction | 3. Orthogonal Validation of 3q29 Haplotypes
HG02622	Human Pangenome Reference Consortium	AFR	African Ancestry	female	SAME1840185	GWD	1000 Genomes 30x on GRCh38	Coriell cell line	Wang et al. 2022 - https://doi.org/10.1038/s41586-022-04601-8	YES	https://s3-us-west-2.amazonaws.com/human-pangenomics/index.html?prefix=working/	YES	https://s3-us-west-2.amazonaws.com/human-pangenomics/index.html?prefix=working/	1. De Novo Assembly | 2. 3q29 Haplotype Construction | 3. Orthogonal Validation of 3q29 Haplotypes
HG02630	Human Pangenome Reference Consortium	AFR	African Ancestry	female	SAME1839963	GWD	1000 Genomes 30x on GRCh38	Coriell cell line	Wang et al. 2022 - https://doi.org/10.1038/s41586-022-04601-8	YES	https://s3-us-west-2.amazonaws.com/human-pangenomics/index.html?prefix=working/	YES	https://s3-us-west-2.amazonaws.com/human-pangenomics/index.html?prefix=working/	1. De Novo Assembly | 2. 3q29 Haplotype Construction | 3. Orthogonal Validation of 3q29 Haplotypes
HG02717	Human Pangenome Reference Consortium	AFR	African Ancestry	male	SAME1839976	GWD	1000 Genomes 30x on GRCh38	Coriell cell line	Wang et al. 2022 - https://doi.org/10.1038/s41586-022-04601-8	YES	https://s3-us-west-2.amazonaws.com/human-pangenomics/index.html?prefix=working/	YES	https://s3-us-west-2.amazonaws.com/human-pangenomics/index.html?prefix=working/	1. De Novo Assembly | 2. 3q29 Haplotype Construction | 3. Orthogonal Validation of 3q29 Haplotypes
HG02723	Human Pangenome Reference Consortium	AFR	African Ancestry	female	SAME1839742	GWD	1000 Genomes 30x on GRCh38	Coriell cell line	Wang et al. 2022 - https://doi.org/10.1038/s41586-022-04601-8	YES	https://s3-us-west-2.amazonaws.com/human-pangenomics/index.html?prefix=working/	YES	https://s3-us-west-2.amazonaws.com/human-pangenomics/index.html?prefix=working/	1. De Novo Assembly | 2. 3q29 Haplotype Construction | 3. Orthogonal Validation of 3q29 Haplotypes
HG02886	Human Pangenome Reference Consortium	AFR	African Ancestry	female	SAME1840151	GWD	1000 Genomes 30x on GRCh38	Coriell cell line	Wang et al. 2022 - https://doi.org/10.1038/s41586-022-04601-8	YES	https://s3-us-west-2.amazonaws.com/human-pangenomics/index.html?prefix=working/	YES	https://s3-us-west-2.amazonaws.com/human-pangenomics/index.html?prefix=working/	1. De Novo Assembly | 2. 3q29 Haplotype Construction | 3. Orthogonal Validation of 3q29 Haplotypes
HG03098	Human Pangenome Reference Consortium	AFR	African Ancestry	male	SAME1840136	MSL	1000 Genomes 30x on GRCh38	Coriell cell line	Wang et al. 2022 - https://doi.org/10.1038/s41586-022-04601-8	YES	https://s3-us-west-2.amazonaws.com/human-pangenomics/index.html?prefix=working/	YES	https://s3-us-west-2.amazonaws.com/human-pangenomics/index.html?prefix=working/	1. De Novo Assembly | 2. 3q29 Haplotype Construction | 3. Orthogonal Validation of 3q29 Haplotypes
HG03453	Human Pangenome Reference Consortium	AFR	African Ancestry	female	SAME1839750	MSL	1000 Genomes 30x on GRCh38	Coriell cell line	Wang et al. 2022 - https://doi.org/10.1038/s41586-022-04601-8	YES	https://s3-us-west-2.amazonaws.com/human-pangenomics/index.html?prefix=working/	YES	https://s3-us-west-2.amazonaws.com/human-pangenomics/index.html?prefix=working/	1. De Novo Assembly | 2. 3q29 Haplotype Construction | 3. Orthogonal Validation of 3q29 Haplotypes
HG03471	Human Pangenome Reference Consortium	AFR	African Ancestry	male	SAME1839677	MSL	1000 Genomes on GRCh38,1000 Genomes 30x on GRCh38,1000 Genomes phase 3 release	Coriell cell line	Wang et al. 2022 - https://doi.org/10.1038/s41586-022-04601-8	YES	https://s3-us-west-2.amazonaws.com/human-pangenomics/index.html?prefix=working/	NO	NA	1. De Novo Assembly | 2. 3q29 Haplotype Construction
HG03492	Human Pangenome Reference Consortium	SAS	South Asian Ancestry	male	SAME1839196	PJL	1000 Genomes 30x on GRCh38,1000 Genomes phase 3 release	Coriell cell line	Wang et al. 2022 - https://doi.org/10.1038/s41586-022-04601-8	YES	https://s3-us-west-2.amazonaws.com/human-pangenomics/index.html?prefix=working/	YES	https://s3-us-west-2.amazonaws.com/human-pangenomics/index.html?prefix=working/	1. De Novo Assembly | 2. 3q29 Haplotype Construction | 3. Orthogonal Validation of 3q29 Haplotypes
HG03516	Human Pangenome Reference Consortium	AFR	African Ancestry	female	SAME1840160	ESN	1000 Genomes 30x on GRCh38	Coriell cell line	Wang et al. 2022 - https://doi.org/10.1038/s41586-022-04601-8	YES	https://s3-us-west-2.amazonaws.com/human-pangenomics/index.html?prefix=working/	YES	https://s3-us-west-2.amazonaws.com/human-pangenomics/index.html?prefix=working/	1. De Novo Assembly | 2. 3q29 Haplotype Construction | 3. Orthogonal Validation of 3q29 Haplotypes
HG03540	Human Pangenome Reference Consortium	AFR	African Ancestry	female	SAME1839745	GWD	1000 Genomes 30x on GRCh38	Coriell cell line	Wang et al. 2022 - https://doi.org/10.1038/s41586-022-04601-8	YES	https://s3-us-west-2.amazonaws.com/human-pangenomics/index.html?prefix=working/	YES	https://s3-us-west-2.amazonaws.com/human-pangenomics/index.html?prefix=working/	1. De Novo Assembly | 2. 3q29 Haplotype Construction | 3. Orthogonal Validation of 3q29 Haplotypes
HG03579	Human Pangenome Reference Consortium	AFR	African Ancestry	male	SAME1839247	MSL	1000 Genomes 30x on GRCh38	Coriell cell line	Wang et al. 2022 - https://doi.org/10.1038/s41586-022-04601-8	YES	https://s3-us-west-2.amazonaws.com/human-pangenomics/index.html?prefix=working/	YES	https://s3-us-west-2.amazonaws.com/human-pangenomics/index.html?prefix=working/	1. De Novo Assembly | 2. 3q29 Haplotype Construction | 3. Orthogonal Validation of 3q29 Haplotypes
BC00701	Uni. Of California San Francisco Dataset	SAS	South Asian Ancestry	male	NA	NA	California Institute of Precision Medicine (CIAPM)	Coriell cell line	Wong et al. 2020 | https://doi.org/10.1038/s41467-020-19311-w | PRJNA588278	YES	https://www.ebi.ac.uk/ena/browser/view/PRJNA588278	NO	NA	1. De Novo Assembly | 2. 3q29 Haplotype Construction
BC01902	Uni. Of California San Francisco Dataset	SAS	South Asian Ancestry	female	NA	NA	California Institute of Precision Medicine (CIAPM)	Coriell cell line	Wong et al. 2020 | https://doi.org/10.1038/s41467-020-19311-w | PRJNA588278	YES	https://www.ebi.ac.uk/ena/browser/view/PRJNA588278	NO	NA	1. De Novo Assembly | 2. 3q29 Haplotype Construction
BC02101	Uni. Of California San Francisco Dataset	AMR	American Ancestry	male	NA	NA	California Institute of Precision Medicine (CIAPM)	Coriell cell line	Wong et al. 2020 | https://doi.org/10.1038/s41467-020-19311-w | PRJNA588278	YES	https://www.ebi.ac.uk/ena/browser/view/PRJNA588278	NO	NA	1. De Novo Assembly | 2. 3q29 Haplotype Construction
BC02102	Uni. Of California San Francisco Dataset	AMR	American Ancestry	female	NA	NA	California Institute of Precision Medicine (CIAPM)	Coriell cell line	Wong et al. 2020 | https://doi.org/10.1038/s41467-020-19311-w | PRJNA588278	YES	https://www.ebi.ac.uk/ena/browser/view/PRJNA588278	NO	NA	1. De Novo Assembly | 2. 3q29 Haplotype Construction
BC02201	Uni. Of California San Francisco Dataset	AMR	American Ancestry	male	NA	NA	California Institute of Precision Medicine (CIAPM)	Coriell cell line	Wong et al. 2020 | https://doi.org/10.1038/s41467-020-19311-w | PRJNA588278	YES	https://www.ebi.ac.uk/ena/browser/view/PRJNA588278	NO	NA	1. De Novo Assembly | 2. 3q29 Haplotype Construction
BC02202	Uni. Of California San Francisco Dataset	AMR	American Ancestry	female	NA	NA	California Institute of Precision Medicine (CIAPM)	Coriell cell line	Wong et al. 2020 | https://doi.org/10.1038/s41467-020-19311-w | PRJNA588278	YES	https://www.ebi.ac.uk/ena/browser/view/PRJNA588278	NO	NA	1. De Novo Assembly | 2. 3q29 Haplotype Construction
BC02301	Uni. Of California San Francisco Dataset	EAS	East Asian Ancestry	male	NA	NA	California Institute of Precision Medicine (CIAPM)	Coriell cell line	Wong et al. 2020 | https://doi.org/10.1038/s41467-020-19311-w | PRJNA588278	YES	https://www.ebi.ac.uk/ena/browser/view/PRJNA588278	NO	NA	1. De Novo Assembly | 2. 3q29 Haplotype Construction
BC02302	Uni. Of California San Francisco Dataset	EAS	East Asian Ancestry	female	NA	NA	California Institute of Precision Medicine (CIAPM)	Coriell cell line	Wong et al. 2020 | https://doi.org/10.1038/s41467-020-19311-w | PRJNA588278	YES	https://www.ebi.ac.uk/ena/browser/view/PRJNA588278	NO	NA	1. De Novo Assembly | 2. 3q29 Haplotype Construction
BC02401	Uni. Of California San Francisco Dataset	EUR	European Ancestry	male	NA	NA	California Institute of Precision Medicine (CIAPM)	Coriell cell line	Wong et al. 2020 | https://doi.org/10.1038/s41467-020-19311-w | PRJNA588278	YES	https://www.ebi.ac.uk/ena/browser/view/PRJNA588278	NO	NA	1. De Novo Assembly | 2. 3q29 Haplotype Construction
BC02402	Uni. Of California San Francisco Dataset	AMR	American Ancestry	female	NA	NA	California Institute of Precision Medicine (CIAPM)	Coriell cell line	Wong et al. 2020 | https://doi.org/10.1038/s41467-020-19311-w | PRJNA588278	YES	https://www.ebi.ac.uk/ena/browser/view/PRJNA588278	NO	NA	1. De Novo Assembly | 2. 3q29 Haplotype Construction
BC02501	Uni. Of California San Francisco Dataset	AMR	American Ancestry	male	NA	NA	California Institute of Precision Medicine (CIAPM)	Coriell cell line	Wong et al. 2020 | https://doi.org/10.1038/s41467-020-19311-w | PRJNA588278	YES	https://www.ebi.ac.uk/ena/browser/view/PRJNA588278	NO	NA	1. De Novo Assembly | 2. 3q29 Haplotype Construction
BC02502	Uni. Of California San Francisco Dataset	AMR	American Ancestry	female	NA	NA	California Institute of Precision Medicine (CIAPM)	Coriell cell line	Wong et al. 2020 | https://doi.org/10.1038/s41467-020-19311-w | PRJNA588278	YES	https://www.ebi.ac.uk/ena/browser/view/PRJNA588278	NO	NA	1. De Novo Assembly | 2. 3q29 Haplotype Construction
BC02601	Uni. Of California San Francisco Dataset	AMR	American Ancestry	male	NA	NA	California Institute of Precision Medicine (CIAPM)	Coriell cell line	Wong et al. 2020 | https://doi.org/10.1038/s41467-020-19311-w | PRJNA588278	YES	https://www.ebi.ac.uk/ena/browser/view/PRJNA588278	NO	NA	1. De Novo Assembly | 2. 3q29 Haplotype Construction
BC02602	Uni. Of California San Francisco Dataset	EUR	European Ancestry	female	NA	NA	California Institute of Precision Medicine (CIAPM)	Coriell cell line	Wong et al. 2020 | https://doi.org/10.1038/s41467-020-19311-w | PRJNA588278	YES	https://www.ebi.ac.uk/ena/browser/view/PRJNA588278	NO	NA	1. De Novo Assembly | 2. 3q29 Haplotype Construction
BC02701	Uni. Of California San Francisco Dataset	SAS	South Asian Ancestry	male	NA	NA	California Institute of Precision Medicine (CIAPM)	Coriell cell line	Wong et al. 2020 | https://doi.org/10.1038/s41467-020-19311-w | PRJNA588278	YES	https://www.ebi.ac.uk/ena/browser/view/PRJNA588278	NO	NA	1. De Novo Assembly | 2. 3q29 Haplotype Construction
BC02702	Uni. Of California San Francisco Dataset	EUR	European Ancestry	female	NA	NA	California Institute of Precision Medicine (CIAPM)	Coriell cell line	Wong et al. 2020 | https://doi.org/10.1038/s41467-020-19311-w | PRJNA588278	YES	https://www.ebi.ac.uk/ena/browser/view/PRJNA588278	NO	NA	1. De Novo Assembly | 2. 3q29 Haplotype Construction
BC02801	Uni. Of California San Francisco Dataset	AMR	American Ancestry	male	NA	NA	California Institute of Precision Medicine (CIAPM)	Coriell cell line	Wong et al. 2020 | https://doi.org/10.1038/s41467-020-19311-w | PRJNA588278	YES	https://www.ebi.ac.uk/ena/browser/view/PRJNA588278	NO	NA	1. De Novo Assembly | 2. 3q29 Haplotype Construction
BC02802	Uni. Of California San Francisco Dataset	AMR	American Ancestry	female	NA	NA	California Institute of Precision Medicine (CIAPM)	Coriell cell line	Wong et al. 2020 | https://doi.org/10.1038/s41467-020-19311-w | PRJNA588278	YES	https://www.ebi.ac.uk/ena/browser/view/PRJNA588278	NO	NA	1. De Novo Assembly | 2. 3q29 Haplotype Construction
BC02901	Uni. Of California San Francisco Dataset	AMR	American Ancestry	male	NA	NA	California Institute of Precision Medicine (CIAPM)	Coriell cell line	Wong et al. 2020 | https://doi.org/10.1038/s41467-020-19311-w | PRJNA588278	YES	https://www.ebi.ac.uk/ena/browser/view/PRJNA588278	NO	NA	1. De Novo Assembly | 2. 3q29 Haplotype Construction
BC02902	Uni. Of California San Francisco Dataset	EUR	European Ancestry	female	NA	NA	California Institute of Precision Medicine (CIAPM)	Coriell cell line	Wong et al. 2020 | https://doi.org/10.1038/s41467-020-19311-w | PRJNA588278	YES	https://www.ebi.ac.uk/ena/browser/view/PRJNA588278	NO	NA	1. De Novo Assembly | 2. 3q29 Haplotype Construction
BC03001	Uni. Of California San Francisco Dataset	EUR	European Ancestry	male	NA	NA	California Institute of Precision Medicine (CIAPM)	Coriell cell line	Wong et al. 2020 | https://doi.org/10.1038/s41467-020-19311-w | PRJNA588278	YES	https://www.ebi.ac.uk/ena/browser/view/PRJNA588278	NO	NA	1. De Novo Assembly | 2. 3q29 Haplotype Construction
BC03002	Uni. Of California San Francisco Dataset	EUR	European Ancestry	female	NA	NA	California Institute of Precision Medicine (CIAPM)	Coriell cell line	Wong et al. 2020 | https://doi.org/10.1038/s41467-020-19311-w | PRJNA588278	YES	https://www.ebi.ac.uk/ena/browser/view/PRJNA588278	NO	NA	1. De Novo Assembly | 2. 3q29 Haplotype Construction
BC03101	Uni. Of California San Francisco Dataset	AMR	American Ancestry	male	NA	NA	California Institute of Precision Medicine (CIAPM)	Coriell cell line	Wong et al. 2020 | https://doi.org/10.1038/s41467-020-19311-w | PRJNA588278	YES	https://www.ebi.ac.uk/ena/browser/view/PRJNA588278	NO	NA	1. De Novo Assembly | 2. 3q29 Haplotype Construction
BC03102	Uni. Of California San Francisco Dataset	AMR	American Ancestry	female	NA	NA	California Institute of Precision Medicine (CIAPM)	Coriell cell line	Wong et al. 2020 | https://doi.org/10.1038/s41467-020-19311-w | PRJNA588278	YES	https://www.ebi.ac.uk/ena/browser/view/PRJNA588278	NO	NA	1. De Novo Assembly | 2. 3q29 Haplotype Construction
BC03201	Uni. Of California San Francisco Dataset	EAS	East Asian Ancestry	male	NA	NA	California Institute of Precision Medicine (CIAPM)	Coriell cell line	Wong et al. 2020 | https://doi.org/10.1038/s41467-020-19311-w | PRJNA588278	YES	https://www.ebi.ac.uk/ena/browser/view/PRJNA588278	NO	NA	1. De Novo Assembly | 2. 3q29 Haplotype Construction
BC03202	Uni. Of California San Francisco Dataset	EAS	East Asian Ancestry	female	NA	NA	California Institute of Precision Medicine (CIAPM)	Coriell cell line	Wong et al. 2020 | https://doi.org/10.1038/s41467-020-19311-w | PRJNA588278	YES	https://www.ebi.ac.uk/ena/browser/view/PRJNA588278	NO	NA	1. De Novo Assembly | 2. 3q29 Haplotype Construction
BC03301	Uni. Of California San Francisco Dataset	EUR	European Ancestry	male	NA	NA	California Institute of Precision Medicine (CIAPM)	Coriell cell line	Wong et al. 2020 | https://doi.org/10.1038/s41467-020-19311-w | PRJNA588278	YES	https://www.ebi.ac.uk/ena/browser/view/PRJNA588278	NO	NA	1. De Novo Assembly | 2. 3q29 Haplotype Construction
BC03302	Uni. Of California San Francisco Dataset	AFR	African Ancestry	female	NA	NA	California Institute of Precision Medicine (CIAPM)	Coriell cell line	Wong et al. 2020 | https://doi.org/10.1038/s41467-020-19311-w | PRJNA588278	YES	https://www.ebi.ac.uk/ena/browser/view/PRJNA588278	NO	NA	1. De Novo Assembly | 2. 3q29 Haplotype Construction
BC03401	Uni. Of California San Francisco Dataset	AMR	American Ancestry	male	NA	NA	California Institute of Precision Medicine (CIAPM)	Coriell cell line	Wong et al. 2020 | https://doi.org/10.1038/s41467-020-19311-w | PRJNA588278	YES	https://www.ebi.ac.uk/ena/browser/view/PRJNA588278	NO	NA	1. De Novo Assembly | 2. 3q29 Haplotype Construction
BC03402	Uni. Of California San Francisco Dataset	AMR	American Ancestry	female	NA	NA	California Institute of Precision Medicine (CIAPM)	Coriell cell line	Wong et al. 2020 | https://doi.org/10.1038/s41467-020-19311-w | PRJNA588278	YES	https://www.ebi.ac.uk/ena/browser/view/PRJNA588278	NO	NA	1. De Novo Assembly | 2. 3q29 Haplotype Construction
BC03501	Uni. Of California San Francisco Dataset	SAS	South Asian Ancestry	male	NA	NA	California Institute of Precision Medicine (CIAPM)	Coriell cell line	Wong et al. 2020 | https://doi.org/10.1038/s41467-020-19311-w | PRJNA588278	YES	https://www.ebi.ac.uk/ena/browser/view/PRJNA588278	NO	NA	1. De Novo Assembly | 2. 3q29 Haplotype Construction
BC03502	Uni. Of California San Francisco Dataset	SAS	South Asian Ancestry	female	NA	NA	California Institute of Precision Medicine (CIAPM)	Coriell cell line	Wong et al. 2020 | https://doi.org/10.1038/s41467-020-19311-w | PRJNA588278	YES	https://www.ebi.ac.uk/ena/browser/view/PRJNA588278	NO	NA	1. De Novo Assembly | 2. 3q29 Haplotype Construction
BC03601	Uni. Of California San Francisco Dataset	SAS	South Asian Ancestry	male	NA	NA	California Institute of Precision Medicine (CIAPM)	Coriell cell line	Wong et al. 2020 | https://doi.org/10.1038/s41467-020-19311-w | PRJNA588278	YES	https://www.ebi.ac.uk/ena/browser/view/PRJNA588278	NO	NA	1. De Novo Assembly | 2. 3q29 Haplotype Construction
BC03602	Uni. Of California San Francisco Dataset	SAS	South Asian Ancestry	female	NA	NA	California Institute of Precision Medicine (CIAPM)	Coriell cell line	Wong et al. 2020 | https://doi.org/10.1038/s41467-020-19311-w | PRJNA588278	YES	https://www.ebi.ac.uk/ena/browser/view/PRJNA588278	NO	NA	1. De Novo Assembly | 2. 3q29 Haplotype Construction
BC03701	Uni. Of California San Francisco Dataset	AMR	American Ancestry	male	NA	NA	California Institute of Precision Medicine (CIAPM)	Coriell cell line	Wong et al. 2020 | https://doi.org/10.1038/s41467-020-19311-w | PRJNA588278	YES	https://www.ebi.ac.uk/ena/browser/view/PRJNA588278	NO	NA	1. De Novo Assembly | 2. 3q29 Haplotype Construction
BC03702	Uni. Of California San Francisco Dataset	EUR	European Ancestry	female	NA	NA	California Institute of Precision Medicine (CIAPM)	Coriell cell line	Wong et al. 2020 | https://doi.org/10.1038/s41467-020-19311-w | PRJNA588278	YES	https://www.ebi.ac.uk/ena/browser/view/PRJNA588278	NO	NA	1. De Novo Assembly | 2. 3q29 Haplotype Construction
BC03801	Uni. Of California San Francisco Dataset	EUR	European Ancestry	male	NA	NA	California Institute of Precision Medicine (CIAPM)	Coriell cell line	Wong et al. 2020 | https://doi.org/10.1038/s41467-020-19311-w | PRJNA588278	YES	https://www.ebi.ac.uk/ena/browser/view/PRJNA588278	NO	NA	1. De Novo Assembly | 2. 3q29 Haplotype Construction
BC03802	Uni. Of California San Francisco Dataset	EUR	European Ancestry	female	NA	NA	California Institute of Precision Medicine (CIAPM)	Coriell cell line	Wong et al. 2020 | https://doi.org/10.1038/s41467-020-19311-w | PRJNA588278	YES	https://www.ebi.ac.uk/ena/browser/view/PRJNA588278	NO	NA	1. De Novo Assembly | 2. 3q29 Haplotype Construction
BC03901	Uni. Of California San Francisco Dataset	AMR	American Ancestry	male	NA	NA	California Institute of Precision Medicine (CIAPM)	Coriell cell line	Wong et al. 2020 | https://doi.org/10.1038/s41467-020-19311-w | PRJNA588278	YES	https://www.ebi.ac.uk/ena/browser/view/PRJNA588278	NO	NA	1. De Novo Assembly | 2. 3q29 Haplotype Construction
BC03902	Uni. Of California San Francisco Dataset	EUR	European Ancestry	female	NA	NA	California Institute of Precision Medicine (CIAPM)	Coriell cell line	Wong et al. 2020 | https://doi.org/10.1038/s41467-020-19311-w | PRJNA588278	YES	https://www.ebi.ac.uk/ena/browser/view/PRJNA588278	NO	NA	1. De Novo Assembly | 2. 3q29 Haplotype Construction
BC04002	Uni. Of California San Francisco Dataset	SAS	South Asian Ancestry	female	NA	NA	California Institute of Precision Medicine (CIAPM)	Coriell cell line	Wong et al. 2020 | https://doi.org/10.1038/s41467-020-19311-w | PRJNA588278	YES	https://www.ebi.ac.uk/ena/browser/view/PRJNA588278	NO	NA	1. De Novo Assembly | 2. 3q29 Haplotype Construction
BC04101	Uni. Of California San Francisco Dataset	AMR	American Ancestry	male	NA	NA	California Institute of Precision Medicine (CIAPM)	Coriell cell line	Wong et al. 2020 | https://doi.org/10.1038/s41467-020-19311-w | PRJNA588278	YES	https://www.ebi.ac.uk/ena/browser/view/PRJNA588278	NO	NA	1. De Novo Assembly | 2. 3q29 Haplotype Construction
BC04102	Uni. Of California San Francisco Dataset	AMR	American Ancestry	female	NA	NA	California Institute of Precision Medicine (CIAPM)	Coriell cell line	Wong et al. 2020 | https://doi.org/10.1038/s41467-020-19311-w | PRJNA588278	YES	https://www.ebi.ac.uk/ena/browser/view/PRJNA588278	NO	NA	1. De Novo Assembly | 2. 3q29 Haplotype Construction
BC04201	Uni. Of California San Francisco Dataset	AMR	American Ancestry	male	NA	NA	California Institute of Precision Medicine (CIAPM)	Coriell cell line	Wong et al. 2020 | https://doi.org/10.1038/s41467-020-19311-w | PRJNA588278	YES	https://www.ebi.ac.uk/ena/browser/view/PRJNA588278	NO	NA	1. De Novo Assembly | 2. 3q29 Haplotype Construction
BC04202	Uni. Of California San Francisco Dataset	EUR	European Ancestry	female	NA	NA	California Institute of Precision Medicine (CIAPM)	Coriell cell line	Wong et al. 2020 | https://doi.org/10.1038/s41467-020-19311-w | PRJNA588278	YES	https://www.ebi.ac.uk/ena/browser/view/PRJNA588278	NO	NA	1. De Novo Assembly | 2. 3q29 Haplotype Construction
BC04301	Uni. Of California San Francisco Dataset	SAS	South Asian Ancestry	male	NA	NA	California Institute of Precision Medicine (CIAPM)	Coriell cell line	Wong et al. 2020 | https://doi.org/10.1038/s41467-020-19311-w | PRJNA588278	YES	https://www.ebi.ac.uk/ena/browser/view/PRJNA588278	NO	NA	1. De Novo Assembly | 2. 3q29 Haplotype Construction
BC04302	Uni. Of California San Francisco Dataset	SAS	South Asian Ancestry	female	NA	NA	California Institute of Precision Medicine (CIAPM)	Coriell cell line	Wong et al. 2020 | https://doi.org/10.1038/s41467-020-19311-w | PRJNA588278	YES	https://www.ebi.ac.uk/ena/browser/view/PRJNA588278	NO	NA	1. De Novo Assembly | 2. 3q29 Haplotype Construction
BC04401	Uni. Of California San Francisco Dataset	AFR	African Ancestry	male	NA	NA	California Institute of Precision Medicine (CIAPM)	Coriell cell line	Wong et al. 2020 | https://doi.org/10.1038/s41467-020-19311-w | PRJNA588278	YES	https://www.ebi.ac.uk/ena/browser/view/PRJNA588278	NO	NA	1. De Novo Assembly | 2. 3q29 Haplotype Construction
BC04402	Uni. Of California San Francisco Dataset	AFR	African Ancestry	female	NA	NA	California Institute of Precision Medicine (CIAPM)	Coriell cell line	Wong et al. 2020 | https://doi.org/10.1038/s41467-020-19311-w | PRJNA588278	YES	https://www.ebi.ac.uk/ena/browser/view/PRJNA588278	NO	NA	1. De Novo Assembly | 2. 3q29 Haplotype Construction
BC04501	Uni. Of California San Francisco Dataset	SAS	South Asian Ancestry	male	NA	NA	California Institute of Precision Medicine (CIAPM)	Coriell cell line	Wong et al. 2020 | https://doi.org/10.1038/s41467-020-19311-w | PRJNA588278	YES	https://www.ebi.ac.uk/ena/browser/view/PRJNA588278	NO	NA	1. De Novo Assembly | 2. 3q29 Haplotype Construction
BC04502	Uni. Of California San Francisco Dataset	SAS	South Asian Ancestry	female	NA	NA	California Institute of Precision Medicine (CIAPM)	Coriell cell line	Wong et al. 2020 | https://doi.org/10.1038/s41467-020-19311-w | PRJNA588278	YES	https://www.ebi.ac.uk/ena/browser/view/PRJNA588278	NO	NA	1. De Novo Assembly | 2. 3q29 Haplotype Construction
BC04601	Uni. Of California San Francisco Dataset	AMR	American Ancestry	male	NA	NA	California Institute of Precision Medicine (CIAPM)	Coriell cell line	Wong et al. 2020 | https://doi.org/10.1038/s41467-020-19311-w | PRJNA588278	YES	https://www.ebi.ac.uk/ena/browser/view/PRJNA588278	NO	NA	1. De Novo Assembly | 2. 3q29 Haplotype Construction
BC04602	Uni. Of California San Francisco Dataset	AMR	American Ancestry	female	NA	NA	California Institute of Precision Medicine (CIAPM)	Coriell cell line	Wong et al. 2020 | https://doi.org/10.1038/s41467-020-19311-w | PRJNA588278	YES	https://www.ebi.ac.uk/ena/browser/view/PRJNA588278	NO	NA	1. De Novo Assembly | 2. 3q29 Haplotype Construction
BC04701	Uni. Of California San Francisco Dataset	EUR	European Ancestry	male	NA	NA	California Institute of Precision Medicine (CIAPM)	Coriell cell line	Wong et al. 2020 | https://doi.org/10.1038/s41467-020-19311-w | PRJNA588278	YES	https://www.ebi.ac.uk/ena/browser/view/PRJNA588278	NO	NA	1. De Novo Assembly | 2. 3q29 Haplotype Construction
BC04702	Uni. Of California San Francisco Dataset	EUR	European Ancestry	female	NA	NA	California Institute of Precision Medicine (CIAPM)	Coriell cell line	Wong et al. 2020 | https://doi.org/10.1038/s41467-020-19311-w | PRJNA588278	YES	https://www.ebi.ac.uk/ena/browser/view/PRJNA588278	NO	NA	1. De Novo Assembly | 2. 3q29 Haplotype Construction
BC04801	Uni. Of California San Francisco Dataset	EUR	European Ancestry	male	NA	NA	California Institute of Precision Medicine (CIAPM)	Coriell cell line	Wong et al. 2020 | https://doi.org/10.1038/s41467-020-19311-w | PRJNA588278	YES	https://www.ebi.ac.uk/ena/browser/view/PRJNA588278	NO	NA	1. De Novo Assembly | 2. 3q29 Haplotype Construction
BC04802	Uni. Of California San Francisco Dataset	EUR	European Ancestry	female	NA	NA	California Institute of Precision Medicine (CIAPM)	Coriell cell line	Wong et al. 2020 | https://doi.org/10.1038/s41467-020-19311-w | PRJNA588278	YES	https://www.ebi.ac.uk/ena/browser/view/PRJNA588278	NO	NA	1. De Novo Assembly | 2. 3q29 Haplotype Construction
BC04901	Uni. Of California San Francisco Dataset	AMR	American Ancestry	male	NA	NA	California Institute of Precision Medicine (CIAPM)	Coriell cell line	Wong et al. 2020 | https://doi.org/10.1038/s41467-020-19311-w | PRJNA588278	YES	https://www.ebi.ac.uk/ena/browser/view/PRJNA588278	NO	NA	1. De Novo Assembly | 2. 3q29 Haplotype Construction
BC04902	Uni. Of California San Francisco Dataset	AMR	American Ancestry	female	NA	NA	California Institute of Precision Medicine (CIAPM)	Coriell cell line	Wong et al. 2020 | https://doi.org/10.1038/s41467-020-19311-w | PRJNA588278	YES	https://www.ebi.ac.uk/ena/browser/view/PRJNA588278	NO	NA	1. De Novo Assembly | 2. 3q29 Haplotype Construction
BC05101	Uni. Of California San Francisco Dataset	AMR	American Ancestry	male	NA	NA	California Institute of Precision Medicine (CIAPM)	Coriell cell line	Wong et al. 2020 | https://doi.org/10.1038/s41467-020-19311-w | PRJNA588278	YES	https://www.ebi.ac.uk/ena/browser/view/PRJNA588278	NO	NA	1. De Novo Assembly | 2. 3q29 Haplotype Construction
BC05102	Uni. Of California San Francisco Dataset	AMR	American Ancestry	female	NA	NA	California Institute of Precision Medicine (CIAPM)	Coriell cell line	Wong et al. 2020 | https://doi.org/10.1038/s41467-020-19311-w | PRJNA588278	YES	https://www.ebi.ac.uk/ena/browser/view/PRJNA588278	NO	NA	1. De Novo Assembly | 2. 3q29 Haplotype Construction
BC05201	Uni. Of California San Francisco Dataset	AMR	American Ancestry	male	NA	NA	California Institute of Precision Medicine (CIAPM)	Coriell cell line	Wong et al. 2020 | https://doi.org/10.1038/s41467-020-19311-w | PRJNA588278	YES	https://www.ebi.ac.uk/ena/browser/view/PRJNA588278	NO	NA	1. De Novo Assembly | 2. 3q29 Haplotype Construction
BC05202	Uni. Of California San Francisco Dataset	EAS	East Asian Ancestry	female	NA	NA	California Institute of Precision Medicine (CIAPM)	Coriell cell line	Wong et al. 2020 | https://doi.org/10.1038/s41467-020-19311-w | PRJNA588278	YES	https://www.ebi.ac.uk/ena/browser/view/PRJNA588278	NO	NA	1. De Novo Assembly | 2. 3q29 Haplotype Construction
BC05301	Uni. Of California San Francisco Dataset	EAS	East Asian Ancestry	male	NA	NA	California Institute of Precision Medicine (CIAPM)	Coriell cell line	Wong et al. 2020 | https://doi.org/10.1038/s41467-020-19311-w | PRJNA588278	YES	https://www.ebi.ac.uk/ena/browser/view/PRJNA588278	NO	NA	1. De Novo Assembly | 2. 3q29 Haplotype Construction
BC05302	Uni. Of California San Francisco Dataset	EAS	East Asian Ancestry	female	NA	NA	California Institute of Precision Medicine (CIAPM)	Coriell cell line	Wong et al. 2020 | https://doi.org/10.1038/s41467-020-19311-w | PRJNA588278	YES	https://www.ebi.ac.uk/ena/browser/view/PRJNA588278	NO	NA	1. De Novo Assembly | 2. 3q29 Haplotype Construction
HG00250	Uni. Of California San Francisco Dataset	EUR	European Ancestry	female	SAME123054	GBR	1000 Genomes on GRCh38,1000 Genomes 30x on GRCh38,1000 Genomes phase 3 release,1000 Genomes phase 1 release,Geuvadis	Coriell cell line	Wong et al. 2020 | https://doi.org/10.1038/s41467-020-19311-w | PRJNA588278	YES	https://www.ebi.ac.uk/ena/browser/view/PRJNA588278	NO	NA	1. De Novo Assembly | 2. 3q29 Haplotype Construction
HG00251	Uni. Of California San Francisco Dataset	EUR	European Ancestry	male	SAME123053	GBR	1000 Genomes on GRCh38,1000 Genomes 30x on GRCh38,1000 Genomes phase 3 release,1000 Genomes phase 1 release,Geuvadis	Coriell cell line	Wong et al. 2020 | https://doi.org/10.1038/s41467-020-19311-w | PRJNA588278	YES	https://www.ebi.ac.uk/ena/browser/view/PRJNA588278	NO	NA	1. De Novo Assembly | 2. 3q29 Haplotype Construction
HG00351	Uni. Of California San Francisco Dataset	EUR	European Ancestry	male	SAME125122	FIN	1000 Genomes on GRCh38,1000 Genomes 30x on GRCh38,1000 Genomes phase 3 release,1000 Genomes phase 1 release,Geuvadis	Coriell cell line	Wong et al. 2020 | https://doi.org/10.1038/s41467-020-19311-w | PRJNA588278	YES	https://www.ebi.ac.uk/ena/browser/view/PRJNA588278	NO	NA	1. De Novo Assembly | 2. 3q29 Haplotype Construction
HG00353	Uni. Of California San Francisco Dataset	EUR	European Ancestry	female	SAME125120	FIN	1000 Genomes on GRCh38,1000 Genomes 30x on GRCh38,1000 Genomes phase 3 release,1000 Genomes phase 1 release,Geuvadis	Coriell cell line	Wong et al. 2020 | https://doi.org/10.1038/s41467-020-19311-w | PRJNA588278	YES	https://www.ebi.ac.uk/ena/browser/view/PRJNA588278	NO	NA	1. De Novo Assembly | 2. 3q29 Haplotype Construction
HG00622	Uni. Of California San Francisco Dataset	EAS	East Asian Ancestry	male	SAME1839278	CHS	1000 Genomes on GRCh38,1000 Genomes 30x on GRCh38,1000 Genomes phase 3 release	Coriell cell line	Wong et al. 2020 | https://doi.org/10.1038/s41467-020-19311-w | PRJNA588278	YES	https://www.ebi.ac.uk/ena/browser/view/PRJNA588278	NO	NA	1. De Novo Assembly | 2. 3q29 Haplotype Construction
HG00844	Uni. Of California San Francisco Dataset	EAS	East Asian Ancestry	male	SAME123952	CDX	1000 Genomes on GRCh38,1000 Genomes 30x on GRCh38,1000 Genomes phase 3 release	Coriell cell line	Wong et al. 2020 | https://doi.org/10.1038/s41467-020-19311-w | PRJNA588278	YES	https://www.ebi.ac.uk/ena/browser/view/PRJNA588278	NO	NA	1. De Novo Assembly | 2. 3q29 Haplotype Construction
HG00851	Uni. Of California San Francisco Dataset	EAS	East Asian Ancestry	female	SAME123756	CDX	1000 Genomes on GRCh38,1000 Genomes 30x on GRCh38,1000 Genomes phase 3 release	Coriell cell line	Wong et al. 2020 | https://doi.org/10.1038/s41467-020-19311-w | PRJNA588278	YES	https://www.ebi.ac.uk/ena/browser/view/PRJNA588278	NO	NA	1. De Novo Assembly | 2. 3q29 Haplotype Construction
HG01140	Uni. Of California San Francisco Dataset	AMR	American Ancestry	female	SAME124422	CLM	1000 Genomes on GRCh38,1000 Genomes 30x on GRCh38,1000 Genomes phase 3 release,1000 Genomes phase 1 release	Coriell cell line	Wong et al. 2020 | https://doi.org/10.1038/s41467-020-19311-w | PRJNA588278	YES	https://www.ebi.ac.uk/ena/browser/view/PRJNA588278	NO	NA	1. De Novo Assembly | 2. 3q29 Haplotype Construction
HG01176	Uni. Of California San Francisco Dataset	AMR	American Ancestry	male	SAME124621	PUR	1000 Genomes on GRCh38,1000 Genomes 30x on GRCh38,1000 Genomes phase 3 release,1000 Genomes phase 1 release	Coriell cell line	Wong et al. 2020 | https://doi.org/10.1038/s41467-020-19311-w | PRJNA588278	YES	https://www.ebi.ac.uk/ena/browser/view/PRJNA588278	NO	NA	1. De Novo Assembly | 2. 3q29 Haplotype Construction
HG01464	Uni. Of California San Francisco Dataset	AMR	American Ancestry	male	SAME122883	CLM	1000 Genomes on GRCh38,1000 Genomes 30x on GRCh38,1000 Genomes phase 3 release,1000 Genomes phase 1 release	Coriell cell line	Wong et al. 2020 | https://doi.org/10.1038/s41467-020-19311-w | PRJNA588278	YES	https://www.ebi.ac.uk/ena/browser/view/PRJNA588278	NO	NA	1. De Novo Assembly | 2. 3q29 Haplotype Construction
HG01761	Uni. Of California San Francisco Dataset	EUR	European Ancestry	male	SAME124810	IBS	1000 Genomes on GRCh38,1000 Genomes 30x on GRCh38,1000 Genomes phase 3 release	Coriell cell line	Wong et al. 2020 | https://doi.org/10.1038/s41467-020-19311-w | PRJNA588278	YES	https://www.ebi.ac.uk/ena/browser/view/PRJNA588278	NO	NA	1. De Novo Assembly | 2. 3q29 Haplotype Construction
HG01762	Uni. Of California San Francisco Dataset	EUR	European Ancestry	female	SAME124811	IBS	1000 Genomes on GRCh38,1000 Genomes 30x on GRCh38,1000 Genomes phase 3 release	Coriell cell line	Wong et al. 2020 | https://doi.org/10.1038/s41467-020-19311-w | PRJNA588278	YES	https://www.ebi.ac.uk/ena/browser/view/PRJNA588278	NO	NA	1. De Novo Assembly | 2. 3q29 Haplotype Construction
HG01970	Uni. Of California San Francisco Dataset	AMR	American Ancestry	male	SAME124327	PEL	1000 Genomes on GRCh38,1000 Genomes 30x on GRCh38,1000 Genomes phase 3 release	Coriell cell line	Wong et al. 2020 | https://doi.org/10.1038/s41467-020-19311-w | PRJNA588278	YES	https://www.ebi.ac.uk/ena/browser/view/PRJNA588278	NO	NA	1. De Novo Assembly | 2. 3q29 Haplotype Construction
HG01971	Uni. Of California San Francisco Dataset	AMR	American Ancestry	famale	SAME124326	PEL	1000 Genomes on GRCh38,1000 Genomes 30x on GRCh38,1000 Genomes phase 3 release	Coriell cell line	Wong et al. 2020 | https://doi.org/10.1038/s41467-020-19311-w | PRJNA588278	YES	https://www.ebi.ac.uk/ena/browser/view/PRJNA588278	NO	NA	1. De Novo Assembly | 2. 3q29 Haplotype Construction
HG02108	Uni. Of California San Francisco Dataset	AFR	African Ancestry	female	SAME1840201	ACB	1000 Genomes on GRCh38,1000 Genomes 30x on GRCh38,1000 Genomes phase 3 release	Coriell cell line	Wong et al. 2020 | https://doi.org/10.1038/s41467-020-19311-w | PRJNA588278	YES	https://www.ebi.ac.uk/ena/browser/view/PRJNA588278	NO	NA	1. De Novo Assembly | 2. 3q29 Haplotype Construction
HG02283	Uni. Of California San Francisco Dataset	AFR	African Ancestry	male	SAME1840173	ACB	1000 Genomes on GRCh38,1000 Genomes 30x on GRCh38,1000 Genomes phase 3 release	Coriell cell line	Wong et al. 2020 | https://doi.org/10.1038/s41467-020-19311-w | PRJNA588278	YES	https://www.ebi.ac.uk/ena/browser/view/PRJNA588278	NO	NA	1. De Novo Assembly | 2. 3q29 Haplotype Construction
HG02521	Uni. Of California San Francisco Dataset	EAS	East Asian Ancestry	male	SAME1840327	KHV	1000 Genomes on GRCh38,1000 Genomes 30x on GRCh38,1000 Genomes phase 3 release	Coriell cell line	Wong et al. 2020 | https://doi.org/10.1038/s41467-020-19311-w | PRJNA588278	YES	https://www.ebi.ac.uk/ena/browser/view/PRJNA588278	NO	NA	1. De Novo Assembly | 2. 3q29 Haplotype Construction
HG02522	Uni. Of California San Francisco Dataset	EAS	East Asian Ancestry	female	SAME1840326	KHV	1000 Genomes on GRCh38,1000 Genomes 30x on GRCh38,1000 Genomes phase 3 release	Coriell cell line	Wong et al. 2020 | https://doi.org/10.1038/s41467-020-19311-w | PRJNA588278	YES	https://www.ebi.ac.uk/ena/browser/view/PRJNA588278	NO	NA	1. De Novo Assembly | 2. 3q29 Haplotype Construction
HG02603	Uni. Of California San Francisco Dataset	SAS	South Asian Ancestry	male	SAME1840287	PJL	1000 Genomes on GRCh38,1000 Genomes 30x on GRCh38,1000 Genomes phase 3 release	Coriell cell line	Wong et al. 2020 | https://doi.org/10.1038/s41467-020-19311-w | PRJNA588278	YES	https://www.ebi.ac.uk/ena/browser/view/PRJNA588278	NO	NA	1. De Novo Assembly | 2. 3q29 Haplotype Construction
HG02604	Uni. Of California San Francisco Dataset	SAS	South Asian Ancestry	female	SAME1840282	PJL	1000 Genomes on GRCh38,1000 Genomes 30x on GRCh38,1000 Genomes phase 3 release	Coriell cell line	Wong et al. 2020 | https://doi.org/10.1038/s41467-020-19311-w | PRJNA588278	YES	https://www.ebi.ac.uk/ena/browser/view/PRJNA588278	NO	NA	1. De Novo Assembly | 2. 3q29 Haplotype Construction
HG02623	Uni. Of California San Francisco Dataset	AFR	African Ancestry	male	SAME1840182	GWD	1000 Genomes on GRCh38,1000 Genomes 30x on GRCh38,1000 Genomes phase 3 release	Coriell cell line	Wong et al. 2020 | https://doi.org/10.1038/s41467-020-19311-w | PRJNA588278	YES	https://www.ebi.ac.uk/ena/browser/view/PRJNA588278	NO	NA	1. De Novo Assembly | 2. 3q29 Haplotype Construction
HG02635	Uni. Of California San Francisco Dataset	AFR	African Ancestry	female	SAME1840023	GWD	1000 Genomes on GRCh38,1000 Genomes 30x on GRCh38,1000 Genomes phase 3 release	Coriell cell line	Wong et al. 2020 | https://doi.org/10.1038/s41467-020-19311-w | PRJNA588278	YES	https://www.ebi.ac.uk/ena/browser/view/PRJNA588278	NO	NA	1. De Novo Assembly | 2. 3q29 Haplotype Construction
HG03115	Uni. Of California San Francisco Dataset	AFR	African Ancestry	male	SAME1839812	ESN	1000 Genomes on GRCh38,1000 Genomes 30x on GRCh38,1000 Genomes phase 3 release	Coriell cell line	Wong et al. 2020 | https://doi.org/10.1038/s41467-020-19311-w | PRJNA588278	YES	https://www.ebi.ac.uk/ena/browser/view/PRJNA588278	NO	NA	1. De Novo Assembly | 2. 3q29 Haplotype Construction
HG03123	Uni. Of California San Francisco Dataset	AFR	African Ancestry	female	SAME1839663	ESN	1000 Genomes on GRCh38,1000 Genomes 30x on GRCh38,1000 Genomes phase 3 release	Coriell cell line	Wong et al. 2020 | https://doi.org/10.1038/s41467-020-19311-w | PRJNA588278	YES	https://www.ebi.ac.uk/ena/browser/view/PRJNA588278	NO	NA	1. De Novo Assembly | 2. 3q29 Haplotype Construction
HG03451	Uni. Of California San Francisco Dataset	AFR	African Ancestry	male	SAME1840043	MSL	1000 Genomes on GRCh38,1000 Genomes 30x on GRCh38,1000 Genomes phase 3 release	Coriell cell line	Wong et al. 2020 | https://doi.org/10.1038/s41467-020-19311-w | PRJNA588278	YES	https://www.ebi.ac.uk/ena/browser/view/PRJNA588278	NO	NA	1. De Novo Assembly | 2. 3q29 Haplotype Construction
HG03470	Uni. Of California San Francisco Dataset	AFR	African Ancestry	female	SAME1839670	MSL	1000 Genomes on GRCh38,1000 Genomes 30x on GRCh38,1000 Genomes phase 3 release	Coriell cell line	Wong et al. 2020 | https://doi.org/10.1038/s41467-020-19311-w | PRJNA588278	YES	https://www.ebi.ac.uk/ena/browser/view/PRJNA588278	NO	NA	1. De Novo Assembly | 2. 3q29 Haplotype Construction
HG03796	Uni. Of California San Francisco Dataset	SAS	South Asian Ancestry	female	SAME1839928	BEB	1000 Genomes on GRCh38,1000 Genomes 30x on GRCh38,1000 Genomes phase 3 release	Coriell cell line	Wong et al. 2020 | https://doi.org/10.1038/s41467-020-19311-w | PRJNA588278	YES	https://www.ebi.ac.uk/ena/browser/view/PRJNA588278	NO	NA	1. De Novo Assembly | 2. 3q29 Haplotype Construction
HG03797	Uni. Of California San Francisco Dataset	SAS	South Asian Ancestry	male	SAME1839931	BEB	1000 Genomes on GRCh38,1000 Genomes 30x on GRCh38	Coriell cell line	Wong et al. 2020 | https://doi.org/10.1038/s41467-020-19311-w | PRJNA588278	YES	https://www.ebi.ac.uk/ena/browser/view/PRJNA588278	NO	NA	1. De Novo Assembly | 2. 3q29 Haplotype Construction
HG03838	Uni. Of California San Francisco Dataset	SAS	South Asian Ancestry	female	SAME1839297	STU	1000 Genomes on GRCh38,1000 Genomes 30x on GRCh38,1000 Genomes phase 3 release	Coriell cell line	Wong et al. 2020 | https://doi.org/10.1038/s41467-020-19311-w | PRJNA588278	YES	https://www.ebi.ac.uk/ena/browser/view/PRJNA588278	NO	NA	1. De Novo Assembly | 2. 3q29 Haplotype Construction
HG03863	Uni. Of California San Francisco Dataset	SAS	South Asian Ancestry	female	SAME1840162	ITU	1000 Genomes on GRCh38,1000 Genomes 30x on GRCh38,1000 Genomes phase 3 release	Coriell cell line	Wong et al. 2020 | https://doi.org/10.1038/s41467-020-19311-w | PRJNA588278	YES	https://www.ebi.ac.uk/ena/browser/view/PRJNA588278	NO	NA	1. De Novo Assembly | 2. 3q29 Haplotype Construction
HG03864	Uni. Of California San Francisco Dataset	SAS	South Asian Ancestry	male	SAME1840170	ITU	1000 Genomes on GRCh38,1000 Genomes 30x on GRCh38,1000 Genomes phase 3 release	Coriell cell line	Wong et al. 2020 | https://doi.org/10.1038/s41467-020-19311-w | PRJNA588278	YES	https://www.ebi.ac.uk/ena/browser/view/PRJNA588278	NO	NA	1. De Novo Assembly | 2. 3q29 Haplotype Construction
HG04006	Uni. Of California San Francisco Dataset	SAS	South Asian Ancestry	male	SAME1839787	STU	1000 Genomes on GRCh38,1000 Genomes 30x on GRCh38,1000 Genomes phase 3 release	Coriell cell line	Wong et al. 2020 | https://doi.org/10.1038/s41467-020-19311-w | PRJNA588278	YES	https://www.ebi.ac.uk/ena/browser/view/PRJNA588278	NO	NA	1. De Novo Assembly | 2. 3q29 Haplotype Construction
NA06986	Uni. Of California San Francisco Dataset	EUR	European Ancestry	male	SAME124764	CEU	1000 Genomes on GRCh38,1000 Genomes 30x on GRCh38,1000 Genomes phase 3 release,1000 Genomes phase 1 release,Geuvadis	Coriell cell line	Wong et al. 2020 | https://doi.org/10.1038/s41467-020-19311-w | PRJNA588278	YES	https://www.ebi.ac.uk/ena/browser/view/PRJNA588278	NO	NA	1. De Novo Assembly | 2. 3q29 Haplotype Construction
NA11832	Uni. Of California San Francisco Dataset	EUR	European Ancestry	female	SAME124554	CEU	1000 Genomes on GRCh38,1000 Genomes 30x on GRCh38,1000 Genomes phase 3 release,1000 Genomes phase 1 release,Geuvadis	Coriell cell line	Wong et al. 2020 | https://doi.org/10.1038/s41467-020-19311-w | PRJNA588278	YES	https://www.ebi.ac.uk/ena/browser/view/PRJNA588278	NO	NA	1. De Novo Assembly | 2. 3q29 Haplotype Construction
NA18552	Uni. Of California San Francisco Dataset	EAS	East Asian Ancestry	female	SAME124089	CHB	1000 Genomes on GRCh38,1000 Genomes 30x on GRCh38,1000 Genomes phase 3 release,1000 Genomes phase 1 release,90 Han Chinese high coverage genomes	Coriell cell line	Wong et al. 2020 | https://doi.org/10.1038/s41467-020-19311-w | PRJNA588278	YES	https://www.ebi.ac.uk/ena/browser/view/PRJNA588278	NO	NA	1. De Novo Assembly | 2. 3q29 Haplotype Construction
NA18557	Uni. Of California San Francisco Dataset	EAS	East Asian Ancestry	male	SAME124092	CHB	1000 Genomes on GRCh38,1000 Genomes 30x on GRCh38,1000 Genomes phase 3 release,1000 Genomes phase 1 release	Coriell cell line	Wong et al. 2020 | https://doi.org/10.1038/s41467-020-19311-w | PRJNA588278	YES	https://www.ebi.ac.uk/ena/browser/view/PRJNA588278	NO	NA	1. De Novo Assembly | 2. 3q29 Haplotype Construction
NA18991	Uni. Of California San Francisco Dataset	EAS	East Asian Ancestry	female	SAME124892	JPT	1000 Genomes on GRCh38,1000 Genomes 30x on GRCh38,1000 Genomes phase 3 release,1000 Genomes phase 1 release	Coriell cell line	Wong et al. 2020 | https://doi.org/10.1038/s41467-020-19311-w | PRJNA588278	YES	https://www.ebi.ac.uk/ena/browser/view/PRJNA588278	NO	NA	1. De Novo Assembly | 2. 3q29 Haplotype Construction
NA19068	Uni. Of California San Francisco Dataset	EAS	East Asian Ancestry	male	SAME123012	JPT	1000 Genomes on GRCh38,1000 Genomes 30x on GRCh38,1000 Genomes phase 3 release,1000 Genomes phase 1 release	Coriell cell line	Wong et al. 2020 | https://doi.org/10.1038/s41467-020-19311-w | PRJNA588278	YES	https://www.ebi.ac.uk/ena/browser/view/PRJNA588278	NO	NA	1. De Novo Assembly | 2. 3q29 Haplotype Construction
NA19102	Uni. Of California San Francisco Dataset	AFR	African Ancestry	female	SAME125112	YRI	1000 Genomes on GRCh38,1000 Genomes 30x on GRCh38,1000 Genomes phase 3 release,1000 Genomes phase 1 release,Geuvadis	Coriell cell line	Wong et al. 2020 | https://doi.org/10.1038/s41467-020-19311-w | PRJNA588278	YES	https://www.ebi.ac.uk/ena/browser/view/PRJNA588278	NO	NA	1. De Novo Assembly | 2. 3q29 Haplotype Construction
NA19440	Uni. Of California San Francisco Dataset	AFR	African Ancestry	female	SAME122951	LWK	1000 Genomes on GRCh38,1000 Genomes 30x on GRCh38,1000 Genomes phase 3 release,1000 Genomes phase 1 release	Coriell cell line	Wong et al. 2020 | https://doi.org/10.1038/s41467-020-19311-w | PRJNA588278	YES	https://www.ebi.ac.uk/ena/browser/view/PRJNA588278	NO	NA	1. De Novo Assembly | 2. 3q29 Haplotype Construction
NA19444	Uni. Of California San Francisco Dataset	AFR	African Ancestry	male	SAME122947	LWK	1000 Genomes on GRCh38,1000 Genomes phase 3 release,1000 Genomes phase 1 release	Coriell cell line	Wong et al. 2020 | https://doi.org/10.1038/s41467-020-19311-w | PRJNA588278	YES	https://www.ebi.ac.uk/ena/browser/view/PRJNA588278	NO	NA	1. De Novo Assembly | 2. 3q29 Haplotype Construction
NA19719	Uni. Of California San Francisco Dataset	AMR	American Ancestry	female	SAME124445	MXL	1000 Genomes on GRCh38,1000 Genomes 30x on GRCh38,1000 Genomes phase 3 release,1000 Genomes phase 1 release	Coriell cell line	Wong et al. 2020 | https://doi.org/10.1038/s41467-020-19311-w | PRJNA588278	YES	https://www.ebi.ac.uk/ena/browser/view/PRJNA588278	NO	NA	1. De Novo Assembly | 2. 3q29 Haplotype Construction
NA19789	Uni. Of California San Francisco Dataset	AMR	American Ancestry	male	SAME123152	MXL	1000 Genomes on GRCh38,1000 Genomes 30x on GRCh38,1000 Genomes phase 3 release,1000 Genomes phase 1 release	Coriell cell line	Wong et al. 2020 | https://doi.org/10.1038/s41467-020-19311-w | PRJNA588278	YES	https://www.ebi.ac.uk/ena/browser/view/PRJNA588278	NO	NA	1. De Novo Assembly | 2. 3q29 Haplotype Construction
NA19921	Uni. Of California San Francisco Dataset	AFR	African Ancestry	female	SAME124712	ASW	1000 Genomes on GRCh38,1000 Genomes 30x on GRCh38,1000 Genomes phase 3 release,1000 Genomes phase 1 release	Coriell cell line	Wong et al. 2020 | https://doi.org/10.1038/s41467-020-19311-w | PRJNA588278	YES	https://www.ebi.ac.uk/ena/browser/view/PRJNA588278	NO	NA	1. De Novo Assembly | 2. 3q29 Haplotype Construction
NA19984	Uni. Of California San Francisco Dataset	AFR	African Ancestry	male	SAME124287	ASW	1000 Genomes on GRCh38,1000 Genomes 30x on GRCh38,1000 Genomes phase 3 release,1000 Genomes phase 1 release	Coriell cell line	Wong et al. 2020 | https://doi.org/10.1038/s41467-020-19311-w | PRJNA588278	YES	https://www.ebi.ac.uk/ena/browser/view/PRJNA588278	NO	NA	1. De Novo Assembly | 2. 3q29 Haplotype Construction
NA20587	Uni. Of California San Francisco Dataset	EUR	European Ancestry	female	SAME123481	TSI	1000 Genomes on GRCh38,1000 Genomes 30x on GRCh38,1000 Genomes phase 3 release	Coriell cell line	Wong et al. 2020 | https://doi.org/10.1038/s41467-020-19311-w | PRJNA588278	YES	https://www.ebi.ac.uk/ena/browser/view/PRJNA588278	NO	NA	1. De Novo Assembly | 2. 3q29 Haplotype Construction
NA20588	Uni. Of California San Francisco Dataset	EUR	European Ancestry	male	SAME122866	TSI	1000 Genomes on GRCh38,1000 Genomes 30x on GRCh38,1000 Genomes phase 3 release,1000 Genomes phase 1 release,Geuvadis	Coriell cell line	Wong et al. 2020 | https://doi.org/10.1038/s41467-020-19311-w | PRJNA588278	YES	https://www.ebi.ac.uk/ena/browser/view/PRJNA588278	NO	NA	1. De Novo Assembly | 2. 3q29 Haplotype Construction
NA21125	Uni. Of California San Francisco Dataset	SAS	South Asian Ancestry	female	SAME124025	GIH	1000 Genomes on GRCh38,1000 Genomes 30x on GRCh38,1000 Genomes phase 3 release	Coriell cell line	Wong et al. 2020 | https://doi.org/10.1038/s41467-020-19311-w | PRJNA588278	YES	https://www.ebi.ac.uk/ena/browser/view/PRJNA588278	NO	NA	1. De Novo Assembly | 2. 3q29 Haplotype Construction
NA21126	Uni. Of California San Francisco Dataset	SAS	South Asian Ancestry	male	SAME124026	GIH	1000 Genomes on GRCh38,1000 Genomes 30x on GRCh38,1000 Genomes phase 3 release	Coriell cell line	Wong et al. 2020 | https://doi.org/10.1038/s41467-020-19311-w | PRJNA588278	YES	https://www.ebi.ac.uk/ena/browser/view/PRJNA588278	NO	NA	1. De Novo Assembly | 2. 3q29 Haplotype Construction

## Sheet: TableS4
Supplementary Table S4. The 3q29 Project Proband Phenotypes
Family ID	Info	3q29 Haplotypes	Autism Spectrum Disorder 0, No | 1,Yes	Intellectual Disability/Cognitive Impairment 0, No | 1,Yes | 2=Borderline	Graphomotor Weakness > 2 SD below 100 0, No | 1,Yes	Any anxiety disorder 0, No | 1,Yes	Prodrome 0, No | 1,Yes	Psychosis 0, No | 1,Yes	Enuresis 0, No | 1,Yes	ADHD 0, No | 1,Yes
Family 1	Proband	H7/H13	0	0	1	0	NA	NA	0	1
Family 2	Proband	H3/H3	1	0	1	1	0	0	0	0
Family 3-ProbandOnly	Proband	NA/H13	1	0	0	1	0	0	0	1
Family 4-ProbandOnly	Proband	NA/H2	0	0	1	0	1	0	0	1
Family 6	Proband	NA/H1	0	0	1	0	0	0	1	1
Family 7	Proband	H1/H7	1	1	1	1	NA	NA	0	1
Family 9	Proband	H5/H7	0	1	1	0	0	0	0	0
Family 10	Proband	H1/H3	0	0	0	0	NA	NA	0	1
Family 11	Proband	H3/H1	0	0	1	1	NA	NA	1	0
Family 13	Proband	H15/H2	0	0	1	1	NA	0	1	1
Family 14	Proband	H3/H6	0	0	1	0	0	0	0	0
Family 15	Proband	H6/H4	0	1	1	0	0	1	0	1
Family 16	Proband	H4/H2	1	0	1	0	0	1	1	1
Family 17	Proband	H6/H7	0	0	0	0	0	0	0	0
Family 18	Proband	H37/H2	0	1	1	0	NA	NA	0	0
Family 20	Proband	NA/H7	0	0	1	1	1	0	0	1
Family 20	Father	NA/H7	0	0	0	1	0	1	0	1

## Sheet: TableS5
Supplementary Table S5. 1000 Genomes Project and California Initiative to Advance Precision Medicine Sample Cohort Optical Mapping Statistics
Dataset	Super Population	Sample name	Sex	Biosample ID	Population code	Population name	Superpopulation code	Superpopulation name	Population elastic ID	Data collections	Sample ID	Total number of molecules	Total length (Mbp)	Average length (kbp)	Molecule N50 (kbp)	Total number of molecules aligned	Effective coverage of assembly (X)	Average confidence
UCSF (1000GP + CIAPM)	SAS	BC00701	male	NA	NA	NA	SAS	South Asian Ancestry	NA	California Institute of Precision Medicine (CIAPM)	BC00701	1847395	451508	244.402	242.191	1516155	54.93	35.6
UCSF (1000GP + CIAPM)	SAS	BC01902	female	NA	NA	NA	SAS	South Asian Ancestry	NA	California Institute of Precision Medicine (CIAPM)	BC01902	1537816	364601	237.09	237.655	1288320	89.408	31.8
UCSF (1000GP + CIAPM)	AMR	BC02101	male	NA	NA	NA	AMR	American Ancestry	NA	California Institute of Precision Medicine (CIAPM)	BC02101	1964018	435908	221.947	219.817	1807294	61.532	35.5
UCSF (1000GP + CIAPM)	AMR	BC02102	female	NA	NA	NA	AMR	American Ancestry	NA	California Institute of Precision Medicine (CIAPM)	BC02102	1918824	452705	235.928	230.686	1714009	59.564	36
UCSF (1000GP + CIAPM)	AMR	BC02201	male	NA	NA	NA	AMR	American Ancestry	NA	California Institute of Precision Medicine (CIAPM)	BC02201	1237833	294997	238.317	235.5	976164	64.807	35.2
UCSF (1000GP + CIAPM)	AMR	BC02202	female	NA	NA	NA	AMR	American Ancestry	NA	California Institute of Precision Medicine (CIAPM)	BC02202	1562731	395405	253.022	254.321	1236701	85.9	36.5
UCSF (1000GP + CIAPM)	EAS	BC02301	male	NA	NA	NA	EAS	East Asian Ancestry	NA	California Institute of Precision Medicine (CIAPM)	BC02301	1202586	317259	263.814	262.481	976544	69.553	36.7
UCSF (1000GP + CIAPM)	EAS	BC02302	female	NA	NA	NA	EAS	East Asian Ancestry	NA	California Institute of Precision Medicine (CIAPM)	BC02302	1820393	421698	231.652	226.596	1387296	84.366	31.4
UCSF (1000GP + CIAPM)	EUR	BC02401	male	NA	NA	NA	EUR	European Ancestry	NA	California Institute of Precision Medicine (CIAPM)	BC02401	2000060	443425	221.706	211.528	1689648	100.975	30.5
UCSF (1000GP + CIAPM)	AMR	BC02402	female	NA	NA	NA	AMR	American Ancestry	NA	California Institute of Precision Medicine (CIAPM)	BC02402	1827412	392759	214.926	205.593	963088	57.186	28.5
UCSF (1000GP + CIAPM)	AMR	BC02501	male	NA	NA	NA	AMR	American Ancestry	NA	California Institute of Precision Medicine (CIAPM)	BC02501	1309349	290745	222.053	219.028	1074709	67.324	30.5
UCSF (1000GP + CIAPM)	AMR	BC02502	female	NA	NA	NA	AMR	American Ancestry	NA	California Institute of Precision Medicine (CIAPM)	BC02502	1671195	447482	267.762	270.493	1456366	105.833	37.1
UCSF (1000GP + CIAPM)	AMR	BC02601	male	NA	NA	NA	AMR	American Ancestry	NA	California Institute of Precision Medicine (CIAPM)	BC02601	1415465	314950	222.506	216.964	1074654	35.685	30.6
UCSF (1000GP + CIAPM)	EUR	BC02602	female	NA	NA	NA	EUR	European Ancestry	NA	California Institute of Precision Medicine (CIAPM)	BC02602	1909539	438445	229.608	223.919	1233102	74.618	30.2
UCSF (1000GP + CIAPM)	SAS	BC02701	male	NA	NA	NA	SAS	South Asian Ancestry	NA	California Institute of Precision Medicine (CIAPM)	BC02701	1221995	287633	235.38	229.664	893970	58.217	31.1
UCSF (1000GP + CIAPM)	EUR	BC02702	female	NA	NA	NA	EUR	European Ancestry	NA	California Institute of Precision Medicine (CIAPM)	BC02702	1854860	431680	232.729	226.054	1558001	100.26	33.5
UCSF (1000GP + CIAPM)	AMR	BC02801	male	NA	NA	NA	AMR	American Ancestry	NA	California Institute of Precision Medicine (CIAPM)	BC02801	1447471	376779	260.301	262.1	949232	63.625	33.1
UCSF (1000GP + CIAPM)	AMR	BC02802	female	NA	NA	NA	AMR	American Ancestry	NA	California Institute of Precision Medicine (CIAPM)	BC02802	3354653	781285	232.896	227.787	1840360	119.393	31
UCSF (1000GP + CIAPM)	AMR	BC02901	male	NA	NA	NA	AMR	American Ancestry	NA	California Institute of Precision Medicine (CIAPM)	BC02901	1877172	474067	252.543	250.806	1286890	84.837	33.1
UCSF (1000GP + CIAPM)	EUR	BC02902	female	NA	NA	NA	EUR	European Ancestry	NA	California Institute of Precision Medicine (CIAPM)	BC02902	1790157	458205	255.958	258.731	1411974	95.629	33.4
UCSF (1000GP + CIAPM)	EUR	BC03001	male	NA	NA	NA	EUR	European Ancestry	NA	California Institute of Precision Medicine (CIAPM)	BC03001	1722211	451933	262.414	265.106	1521207	107.961	36.9
UCSF (1000GP + CIAPM)	EUR	BC03002	female	NA	NA	NA	EUR	European Ancestry	NA	California Institute of Precision Medicine (CIAPM)	BC03002	1931307	453057	234.586	225.313	1427650	86.106	30.2
UCSF (1000GP + CIAPM)	AMR	BC03101	male	NA	NA	NA	AMR	American Ancestry	NA	California Institute of Precision Medicine (CIAPM)	BC03101	1774391	451812	254.629	256.334	1577116	113.432	36.4
UCSF (1000GP + CIAPM)	AMR	BC03102	female	NA	NA	NA	AMR	American Ancestry	NA	California Institute of Precision Medicine (CIAPM)	BC03102	1662751	447749	269.282	270.656	1464736	107.161	37.8
UCSF (1000GP + CIAPM)	EAS	BC03201	male	NA	NA	NA	EAS	East Asian Ancestry	NA	California Institute of Precision Medicine (CIAPM)	BC03201	1255711	353382	281.42	292.009	1035528	78.286	39.4
UCSF (1000GP + CIAPM)	EAS	BC03202	female	NA	NA	NA	EAS	East Asian Ancestry	NA	California Institute of Precision Medicine (CIAPM)	BC03202	1566177	448361	286.277	293.642	1356527	100.278	36.7
UCSF (1000GP + CIAPM)	EUR	BC03301	male	NA	NA	NA	EUR	European Ancestry	NA	California Institute of Precision Medicine (CIAPM)	BC03301	1594491	407678	255.679	258.337	1257809	86.526	33
UCSF (1000GP + CIAPM)	AFR	BC03302	female	NA	NA	NA	AFR	African Ancestry	NA	California Institute of Precision Medicine (CIAPM)	BC03302	1643304	388953	236.69	233.953	998065	61.133	31.3
UCSF (1000GP + CIAPM)	AMR	BC03401	male	NA	NA	NA	AMR	American Ancestry	NA	California Institute of Precision Medicine (CIAPM)	BC03401	1536093	449685	292.746	307.25	1412606	116.815	43.2
UCSF (1000GP + CIAPM)	AMR	BC03402	female	NA	NA	NA	AMR	American Ancestry	NA	California Institute of Precision Medicine (CIAPM)	BC03402	1623880	416804	256.672	260.329	1022608	75.354	31.1
UCSF (1000GP + CIAPM)	SAS	BC03501	male	NA	NA	NA	SAS	South Asian Ancestry	NA	California Institute of Precision Medicine (CIAPM)	BC03501	1637178	451030	275.492	279.825	1444648	106.082	37.2
UCSF (1000GP + CIAPM)	SAS	BC03502	female	NA	NA	NA	SAS	South Asian Ancestry	NA	California Institute of Precision Medicine (CIAPM)	BC03502	1501716	432218	287.816	300.198	1255071	96.671	38.3
UCSF (1000GP + CIAPM)	SAS	BC03601	male	NA	NA	NA	SAS	South Asian Ancestry	NA	California Institute of Precision Medicine (CIAPM)	BC03601	1781570	432904	242.99	233.347	1093052	65.128	28.1
UCSF (1000GP + CIAPM)	SAS	BC03602	female	NA	NA	NA	SAS	South Asian Ancestry	NA	California Institute of Precision Medicine (CIAPM)	BC03602	1423927	344353	241.833	242.381	1097759	71.567	31.4
UCSF (1000GP + CIAPM)	AMR	BC03701	male	NA	NA	NA	AMR	American Ancestry	NA	California Institute of Precision Medicine (CIAPM)	BC03701	1413634	407265	288.098	301.106	1225121	97.683	38
UCSF (1000GP + CIAPM)	EUR	BC03702	female	NA	NA	NA	EUR	European Ancestry	NA	California Institute of Precision Medicine (CIAPM)	BC03702	1723478	418917	243.065	241.461	1332831	87.214	31.5
UCSF (1000GP + CIAPM)	EUR	BC03801	male	NA	NA	NA	EUR	European Ancestry	NA	California Institute of Precision Medicine (CIAPM)	BC03801	1668718	435977	261.265	266.634	1367792	96.954	34.1
UCSF (1000GP + CIAPM)	EUR	BC03802	female	NA	NA	NA	EUR	European Ancestry	NA	California Institute of Precision Medicine (CIAPM)	BC03802	1592512	446444	280.339	292.595	1429238	114.351	39.6
UCSF (1000GP + CIAPM)	AMR	BC03901	male	NA	NA	NA	AMR	American Ancestry	NA	California Institute of Precision Medicine (CIAPM)	BC03901	1569408	412114	262.592	268.994	1228438	88.429	35
UCSF (1000GP + CIAPM)	EUR	BC03902	female	NA	NA	NA	EUR	European Ancestry	NA	California Institute of Precision Medicine (CIAPM)	BC03902	1608765	414227	257.481	259.932	1287155	87.857	35.1
UCSF (1000GP + CIAPM)	SAS	BC04002	female	NA	NA	NA	SAS	South Asian Ancestry	NA	California Institute of Precision Medicine (CIAPM)	BC04002	1248079	390162	312.61	332.077	1102821	94.623	43
UCSF (1000GP + CIAPM)	AMR	BC04101	male	NA	NA	NA	AMR	American Ancestry	NA	California Institute of Precision Medicine (CIAPM)	BC04101	1671793	422905	252.965	254.152	1305231	87.683	33
UCSF (1000GP + CIAPM)	AMR	BC04102	female	NA	NA	NA	AMR	American Ancestry	NA	California Institute of Precision Medicine (CIAPM)	BC04102	1503604	444651	295.724	312.682	1305483	107.076	38.6
UCSF (1000GP + CIAPM)	AMR	BC04201	male	NA	NA	NA	AMR	American Ancestry	NA	California Institute of Precision Medicine (CIAPM)	BC04201	1031574	271772	263.453	269.706	818360	58.915	36.3
UCSF (1000GP + CIAPM)	EUR	BC04202	female	NA	NA	NA	EUR	European Ancestry	NA	California Institute of Precision Medicine (CIAPM)	BC04202	1458639	393952	270.082	273.611	1132950	77.326	35.7
UCSF (1000GP + CIAPM)	SAS	BC04301	male	NA	NA	NA	SAS	South Asian Ancestry	NA	California Institute of Precision Medicine (CIAPM)	BC04301	1869030	426010	227.931	218.198	1053495	60.225	28.4
UCSF (1000GP + CIAPM)	SAS	BC04302	female	NA	NA	NA	SAS	South Asian Ancestry	NA	California Institute of Precision Medicine (CIAPM)	BC04302	1342902	346559	258.067	265.524	1093486	79.681	34.4
UCSF (1000GP + CIAPM)	AFR	BC04401	male	NA	NA	NA	AFR	African Ancestry	NA	California Institute of Precision Medicine (CIAPM)	BC04401	1591568	430746	270.642	275.374	1358671	97.564	34.8
UCSF (1000GP + CIAPM)	AFR	BC04402	female	NA	NA	NA	AFR	African Ancestry	NA	California Institute of Precision Medicine (CIAPM)	BC04402	1676635	448569	267.542	270.529	1418449	99.96	32.8
UCSF (1000GP + CIAPM)	SAS	BC04501	male	NA	NA	NA	SAS	South Asian Ancestry	NA	California Institute of Precision Medicine (CIAPM)	BC04501	1487199	398901	268.223	266.31	1039874	66.385	30.3
UCSF (1000GP + CIAPM)	SAS	BC04502	female	NA	NA	NA	SAS	South Asian Ancestry	NA	California Institute of Precision Medicine (CIAPM)	BC04502	1553183	425694	274.079	271.67	1169269	75.533	31.6
UCSF (1000GP + CIAPM)	AMR	BC04601	male	NA	NA	NA	AMR	American Ancestry	NA	California Institute of Precision Medicine (CIAPM)	BC04601	1414107	407582	288.226	300.313	1066226	77.928	31.8
UCSF (1000GP + CIAPM)	AMR	BC04602	female	NA	NA	NA	AMR	American Ancestry	NA	California Institute of Precision Medicine (CIAPM)	BC04602	1544998	430455	278.612	284.461	1201053	83.748	30
UCSF (1000GP + CIAPM)	EUR	BC04701	male	NA	NA	NA	EUR	European Ancestry	NA	California Institute of Precision Medicine (CIAPM)	BC04701	1727246	444645	257.43	249.861	1007063	59.025	28.9
UCSF (1000GP + CIAPM)	EUR	BC04702	female	NA	NA	NA	EUR	European Ancestry	NA	California Institute of Precision Medicine (CIAPM)	BC04702	1133628	292761	258.252	262.428	721004	48.852	32.4
UCSF (1000GP + CIAPM)	EUR	BC04801	male	NA	NA	NA	EUR	European Ancestry	NA	California Institute of Precision Medicine (CIAPM)	BC04801	1773578	413624	233.214	224.786	1065152	62.317	29.2
UCSF (1000GP + CIAPM)	EUR	BC04802	female	NA	NA	NA	EUR	European Ancestry	NA	California Institute of Precision Medicine (CIAPM)	BC04802	1828862	415432	227.154	215.863	1290904	74.278	30.2
UCSF (1000GP + CIAPM)	AMR	BC04901	male	NA	NA	NA	AMR	American Ancestry	NA	California Institute of Precision Medicine (CIAPM)	BC04901	1432992	376601	262.807	267.971	1087214	76.85	34.8
UCSF (1000GP + CIAPM)	AMR	BC04902	female	NA	NA	NA	AMR	American Ancestry	NA	California Institute of Precision Medicine (CIAPM)	BC04902	1044914	286299	273.993	283.637	859504	66.141	36.9
UCSF (1000GP + CIAPM)	AMR	BC05101	male	NA	NA	NA	AMR	American Ancestry	NA	California Institute of Precision Medicine (CIAPM)	BC05101	1262854	365368	289.319	301.825	997218	75.76	38.4
UCSF (1000GP + CIAPM)	AMR	BC05102	female	NA	NA	NA	AMR	American Ancestry	NA	California Institute of Precision Medicine (CIAPM)	BC05102	1850878	412599	222.921	216.906	999085	59.408	29.4
UCSF (1000GP + CIAPM)	AMR	BC05201	male	NA	NA	NA	AMR	American Ancestry	NA	California Institute of Precision Medicine (CIAPM)	BC05201	914524	271964	297.383	311.904	772248	61.593	39.1
UCSF (1000GP + CIAPM)	EAS	BC05202	female	NA	NA	NA	EAS	East Asian Ancestry	NA	California Institute of Precision Medicine (CIAPM)	BC05202	2170161	599186	276.102	284.289	1792838	133.977	36.4
UCSF (1000GP + CIAPM)	EAS	BC05301	male	NA	NA	NA	EAS	East Asian Ancestry	NA	California Institute of Precision Medicine (CIAPM)	BC05301	1634462	393688	240.867	242.296	1239000	82.289	30.1
UCSF (1000GP + CIAPM)	EAS	BC05302	female	NA	NA	NA	EAS	East Asian Ancestry	NA	California Institute of Precision Medicine (CIAPM)	BC05302	1223175	275135	224.935	221.867	840842	52.108	27.9
HGSVC	AFR	GM19036	female	SAME124666	LWK	Luhya	AFR	African Ancestry	LWK	1000 Genomes on GRCh38,1000 Genomes 30x on GRCh38,Human Genome Structural Variation Consortium, Phase 2,1000 Genomes phase 3 release,1000 Genomes phase 1 release	GM19036	2188365	795211	363.381	361.453	1927174	197.924	41.4
HPRC	EUR	HG002	male							The Personal Genome Project	HG002	983979	299556	304.434	322.427	808000	71.685	36.8
UCSF (1000GP + CIAPM)	EUR	HG00250	female	SAME123054	GBR	British	EUR	European Ancestry	GBR	1000 Genomes on GRCh38,1000 Genomes 30x on GRCh38,1000 Genomes phase 3 release,1000 Genomes phase 1 release,Geuvadis	HG00250	2762777	691606	250.33	242.606	2025894	126.837	32.1
UCSF (1000GP + CIAPM)	EUR	HG00251	male	SAME123053	GBR	British	EUR	European Ancestry	GBR	1000 Genomes on GRCh38,1000 Genomes 30x on GRCh38,1000 Genomes phase 3 release,1000 Genomes phase 1 release,Geuvadis	HG00251	1184766	345413	291.545	304.612	966060	74.852	39.5
UCSF (1000GP + CIAPM)	EUR	HG00351	male	SAME125122	FIN	Finnish	EUR	European Ancestry	FIN	1000 Genomes on GRCh38,1000 Genomes 30x on GRCh38,1000 Genomes phase 3 release,1000 Genomes phase 1 release,Geuvadis	HG00351	1601932	402304	251.137	249.018	1239111	83.369	33.1
UCSF (1000GP + CIAPM)	EUR	HG00353	female	SAME125120	FIN	Finnish	EUR	European Ancestry	FIN	1000 Genomes on GRCh38,1000 Genomes 30x on GRCh38,1000 Genomes phase 3 release,1000 Genomes phase 1 release,Geuvadis	HG00353	2982386	726406	243.565	242.601	1889101	118.898	30.3
HPRC	EAS	HG00438	female	SAME125267	CHS	Southern Han Chinese	EAS	East Asian Ancestry	CHS	1000 Genomes 30x on GRCh38,1000 Genomes phase 3 release	HG00438	1408510	423473	300.653	317.169	791541	59.839	37.3
HPRC	EAS	HG005	male							The Personal Genome Project
HPRC	EAS	HG00621	male	SAME123082	CHS	Southern Han Chinese	EAS	East Asian Ancestry	CHS	1000 Genomes 30x on GRCh38,1000 Genomes phase 3 release	HG00621	1253004	359923	287.248	296.032	538832	35.446	32.6
UCSF (1000GP + CIAPM)	EAS	HG00622	male	SAME1839278	CHS	Southern Han Chinese	EAS	East Asian Ancestry	CHS	1000 Genomes on GRCh38,1000 Genomes 30x on GRCh38,1000 Genomes phase 3 release	HG00622	1482470	420199	283.445	293.624	1185256	88.91	36.9
HPRC	EAS	HG00673	male	SAME123605	CHS	Southern Han Chinese	EAS	East Asian Ancestry	CHS	1000 Genomes 30x on GRCh38,1000 Genomes phase 3 release	HG00673	1582873	465369	294.002	311.333	1378106	110.656	40.2
HPRC + HGSVC	AMR	HG00733	female	SAME125399	PUR	Puerto Rican	AMR	American Ancestry	PUR	1000 Genomes on GRCh38,1000 Genomes 30x on GRCh38,Human Genome Structural Variation Consortium, Phase 2,The Human Genome Structural Variation Consortium,1000 Genomes phase 3 release	HG00733	2225963	790646	355.193	352.259	2057790	204.566	45.1
HPRC	AMR	HG00735	female	SAME123042	PUR	Puerto Rican	AMR	American Ancestry	PUR	1000 Genomes 30x on GRCh38,1000 Genomes phase 3 release	HG00735	1757111	475104	270.389	274.46	1412739	102.901	32.7
HPRC	AMR	HG00741	female	SAME124833	PUR	Puerto Rican	AMR	American Ancestry	PUR	1000 Genomes 30x on GRCh38,1000 Genomes phase 3 release	HG00741	1133579	337168	297.437	315.34	782855	61.709	37.8
UCSF (1000GP + CIAPM)	EAS	HG00844	male	SAME123952	CDX	Dai Chinese	EAS	East Asian Ancestry	CDX	1000 Genomes on GRCh38,1000 Genomes 30x on GRCh38,1000 Genomes phase 3 release	HG00844	1853099	443856	239.521	233.988	1312925	80.556	29.4
UCSF (1000GP + CIAPM)	EAS	HG00851	female	SAME123756	CDX	Dai Chinese	EAS	East Asian Ancestry	CDX	1000 Genomes on GRCh38,1000 Genomes 30x on GRCh38,1000 Genomes phase 3 release	HG00851	952590	359617	377.514	426.45	835571	88.103	51.2
HPRC	AMR	HG01071	female	SAME123009	PUR	Puerto Rican	AMR	American Ancestry	PUR	1000 Genomes 30x on GRCh38,1000 Genomes phase 3 release	HG01071	1713335	486995	284.238	298.79	1568320	124.275	39.8
HPRC	AMR	HG01106	male	SAME123674	PUR	Puerto Rican	AMR	American Ancestry	PUR	1000 Genomes 30x on GRCh38,1000 Genomes phase 3 release	HG01106	1543668	481018	311.607	335.434	1159622	105.541	38.1
HPRC	AMR	HG01109	male	SAME123669	PUR	Puerto Rican	AMR	American Ancestry	PUR	1000 Genomes 30x on GRCh38,1000 Genomes phase 3 release	HG01109	1957027	481290	245.929	245.43	1852862	132.48	34.4
HPRC	AMR	HG01123	female	SAME1840204	CLM	Colombian	AMR	American Ancestry	CLM	1000 Genomes 30x on GRCh38,1000 Genomes phase 3 release	HG01123	1551331	465185	299.862	317.463	1415913	119.142	41.6
UCSF (1000GP + CIAPM)	AMR	HG01140	female	SAME124422	CLM	Colombian	AMR	American Ancestry	CLM	1000 Genomes on GRCh38,1000 Genomes 30x on GRCh38,1000 Genomes phase 3 release,1000 Genomes phase 1 release	HG01140	1422983	437721	307.608	325.908	1282077	110.708	43.2
HPRC	AMR	HG01175	female	SAME124618	PUR	Puerto Rican	AMR	American Ancestry	PUR	1000 Genomes 30x on GRCh38,1000 Genomes phase 3 release	HG01175	1693940	464316	274.104	283.796	1443993	114.889	36.1
UCSF (1000GP + CIAPM)	AMR	HG01176	male	SAME124621	PUR	Puerto Rican	AMR	American Ancestry	PUR	1000 Genomes on GRCh38,1000 Genomes 30x on GRCh38,1000 Genomes phase 3 release,1000 Genomes phase 1 release	HG01176	1089298	397498	364.912	405.085	965361	100.228	49.9
HPRC	AMR	HG01243	male	SAME125063	PUR	Puerto Rican	AMR	American Ancestry	PUR	1000 Genomes 30x on GRCh38,1000 Genomes phase 3 release	HG01243	1974875	466439	236.187	233.517	1833531	125.979	33
HPRC	AMR	HG01258	male	SAME125279	CLM	Colombian	AMR	American Ancestry	CLM	1000 Genomes 30x on GRCh38,1000 Genomes phase 3 release	HG01258	973835	305243	313.444	337.178	886768	81.139	43.2
HPRC	AMR	HG01358	male	SAME124688	CLM	Colombian	AMR	American Ancestry	CLM	1000 Genomes 30x on GRCh38,1000 Genomes phase 3 release	HG01358	1460919	463125	317.01	341.642	1237623	113.33	44.1
HPRC	AMR	HG01361	female	SAME124504	CLM	Colombian	AMR	American Ancestry	CLM	1000 Genomes 30x on GRCh38,1000 Genomes phase 3 release	HG01361	1705575	494617	290	305.352	1608811	132.581	41
HPRC	AMR	HG01442	male	SAME123238	CLM	Colombian	AMR	American Ancestry	CLM	1000 Genomes phase 3 release	HG01442	1559028	381940	244.986	247.587	1438744	105.515	32.9
UCSF (1000GP + CIAPM)	AMR	HG01464	male	SAME122883	CLM	Colombian	AMR	American Ancestry	CLM	1000 Genomes on GRCh38,1000 Genomes 30x on GRCh38,1000 Genomes phase 3 release,1000 Genomes phase 1 release	HG01464	1007722	291637	289.402	298.259	662588	48.162	36.8
HGSVC	AMR	HG01573	female	SAME124347	PEL	Peruvian	AMR	American Ancestry	PEL	1000 Genomes 30x on GRCh38,Human Genome Structural Variation Consortium, Phase 2,1000 Genomes phase 3 release	HG01573	2500884	838032	335.094	333.493	2340267	211.202	45.7
UCSF (1000GP + CIAPM)	EUR	HG01761	male	SAME124810	IBS	Iberian	EUR	European Ancestry	IBS	1000 Genomes on GRCh38,1000 Genomes 30x on GRCh38,1000 Genomes phase 3 release	HG01761	817566	329699	403.269	450.643	720294	81.206	50.4
UCSF (1000GP + CIAPM)	EUR	HG01762	female	SAME124811	IBS	Iberian	EUR	European Ancestry	IBS	1000 Genomes on GRCh38,1000 Genomes 30x on GRCh38,1000 Genomes phase 3 release	HG01762	1183922	403210	340.571	374.97	1039805	100.971	44.2
HPRC	AFR	HG01891	female	SAME123029	ACB	African Caribbean	AFR	African Ancestry	ACB	1000 Genomes 30x on GRCh38,1000 Genomes phase 3 release	HG01891	1485654	458950	308.921	331.578	1222053	110.197	41.5
HPRC	AMR	HG01928	male	SAME123782	PEL	Peruvian	AMR	American Ancestry	PEL	1000 Genomes 30x on GRCh38,1000 Genomes phase 3 release	HG01928	1031256	315427	305.867	329.21	929243	81.109	44.1
HPRC	AMR	HG01952	male	SAME123975	PEL	Peruvian	AMR	American Ancestry	PEL	1000 Genomes 30x on GRCh38,1000 Genomes phase 3 release	HG01952	1598390	484235	302.952	325.113	1496063	132.472	44.2
UCSF (1000GP + CIAPM)	AMR	HG01970	male	SAME124327	PEL	Peruvian	AMR	American Ancestry	PEL	1000 Genomes on GRCh38,1000 Genomes 30x on GRCh38,1000 Genomes phase 3 release	HG01970	1344326	386873	287.782	296.288	1012277	80.18	40.5
UCSF (1000GP + CIAPM)	AMR	HG01971	famale	SAME124326	PEL	Peruvian	AMR	American Ancestry	PEL	1000 Genomes on GRCh38,1000 Genomes 30x on GRCh38,1000 Genomes phase 3 release	HG01971	1255158	343468	273.645	281.275	882204	64.961	35.5
HPRC	AMR	HG01978	female	SAME124332	PEL	Peruvian	AMR	American Ancestry	PEL	1000 Genomes 30x on GRCh38,1000 Genomes phase 3 release	HG01978	1579936	476842	301.811	322.053	1421251	118.869	41.4
HGSVC	EAS	HG02018	female	SAME123451	KHV	Kinh Vietnamese	EAS	East Asian Ancestry	KHV	1000 Genomes 30x on GRCh38,Human Genome Structural Variation Consortium, Phase 2,1000 Genomes phase 3 release	HG02018	2024795	779645	385.049	383.678	1886938	201.934	45.4
HPRC	AFR	HG02055	male	SAME1839531	ACB	African Caribbean	AFR	African Ancestry	ACB	1000 Genomes 30x on GRCh38,1000 Genomes phase 3 release	HG02055	1748627	469573	268.538	278.724	1674051	136.745	38.1
HPRC	EAS	HG02080	female	SAME124825	KHV	Kinh Vietnamese	EAS	East Asian Ancestry	KHV	1000 Genomes 30x on GRCh38,1000 Genomes phase 3 release	HG02080	1657691	421567	254.31	254.916	1420715	94.125	32.8
UCSF (1000GP + CIAPM)	AFR	HG02108	female	SAME1840201	ACB	African Caribbean	AFR	African Ancestry	ACB	1000 Genomes on GRCh38,1000 Genomes 30x on GRCh38,1000 Genomes phase 3 release	HG02108	1176473	379039	322.183	344.283	927660	82.574	36.1
HPRC	AFR	HG02109	female	NA	NA	AFRICAN-CARIBBEAN	AFR	African Ancestry		1000 Genomes Project	HG02109	1358082	321129	236.458	234.431	1224088	84.567	30.7
HPRC	AFR	HG02145	male	SAME1839616	ACB	African Caribbean	AFR	African Ancestry	ACB	1000 Genomes 30x on GRCh38,1000 Genomes phase 3 release	HG02145	1518573	421457	277.535	281.423	1174567	73.801	29.6
HPRC	AMR	HG02148	female	SAME1839697	PEL	Peruvian	AMR	American Ancestry	PEL	1000 Genomes 30x on GRCh38,1000 Genomes phase 3 release	HG02148	1578757	462546	292.981	310.302	1325795	108.205	39.6
HPRC	AFR	HG02257	female	SAME1839326	ACB	African Caribbean	AFR	African Ancestry	ACB	1000 Genomes 30x on GRCh38,1000 Genomes phase 3 release	HG02257	1469600	460592	313.413	335.269	1217757	106.907	42.2
UCSF (1000GP + CIAPM)	AFR	HG02283	male	SAME1840173	ACB	African Caribbean	AFR	African Ancestry	ACB	1000 Genomes on GRCh38,1000 Genomes 30x on GRCh38,1000 Genomes phase 3 release	HG02283	1684971	431025	255.805	256.643	1159568	80.629	32.4
HPRC	AFR	HG02486	male	SAME1839558	ACB	African Caribbean	AFR	African Ancestry	ACB	1000 Genomes phase 3 release	HG02486	1428981	443417	310.303	331.43	1161132	102.666	41.2
UCSF (1000GP + CIAPM)	EAS	HG02521	male	SAME1840327	KHV	Kinh Vietnamese	EAS	East Asian Ancestry	KHV	1000 Genomes on GRCh38,1000 Genomes 30x on GRCh38,1000 Genomes phase 3 release	HG02521	957857	284407	296.92	311.575	730762	56.134	37.4
UCSF (1000GP + CIAPM)	EAS	HG02522	female	SAME1840326	KHV	Kinh Vietnamese	EAS	East Asian Ancestry	KHV	1000 Genomes on GRCh38,1000 Genomes 30x on GRCh38,1000 Genomes phase 3 release	HG02522	1209896	382635	316.254	339.183	899427	72.022	37.2
HPRC	AFR	HG02559	female	SAME1840052	ACB	African Caribbean	AFR	African Ancestry	ACB	1000 Genomes on GRCh38,1000 Genomes 30x on GRCh38,1000 Genomes phase 3 release	HG02559	1492327	449973	301.524	320.841	1226056	108.099	40.1
HPRC	AFR	HG02572	male	SAME1839570	GWD	Gambian Mandinka	AFR	African Ancestry	GWD	1000 Genomes 30x on GRCh38	HG02572	1407996	421105	299.081	314.006	1131808	90.789	40.6
UCSF (1000GP + CIAPM)	SAS	HG02603	male	SAME1840287	PJL	Punjabi	SAS	South Asian Ancestry	PJL	1000 Genomes on GRCh38,1000 Genomes 30x on GRCh38,1000 Genomes phase 3 release	HG02603	2211822	498789	225.51	220.435	1635625	102.154	31.2
UCSF (1000GP + CIAPM)	SAS	HG02604	female	SAME1840282	PJL	Punjabi	SAS	South Asian Ancestry	PJL	1000 Genomes on GRCh38,1000 Genomes 30x on GRCh38,1000 Genomes phase 3 release	HG02604	2183958	684820	313.568	349.474	995504	65.114	30
HPRC	AFR	HG02622	female	SAME1840185	GWD	Gambian Mandinka	AFR	African Ancestry	GWD	1000 Genomes 30x on GRCh38	HG02622	1010109	317998	314.815	337.416	908683	79.811	44.4
UCSF (1000GP + CIAPM)	AFR	HG02623	male	SAME1840182	GWD	Gambian Mandinka	AFR	African Ancestry	GWD	1000 Genomes on GRCh38,1000 Genomes 30x on GRCh38,1000 Genomes phase 3 release	HG02623	1635628	406113	248.292	250.314	1256185	87.952	30.5
HPRC	AFR	HG02630	female	SAME1839963	GWD	Gambian Mandinka	AFR	African Ancestry	GWD	1000 Genomes 30x on GRCh38	HG02630	925794	303502	327.829	357.071	848242	79.942	47.5
UCSF (1000GP + CIAPM)	AFR	HG02635	female	SAME1840023	GWD	Gambian Mandinka	AFR	African Ancestry	GWD	1000 Genomes on GRCh38,1000 Genomes 30x on GRCh38,1000 Genomes phase 3 release	HG02635	1124066	355265	316.053	332.709	940198	75.926	40.6
HPRC	AFR	HG02717	male	SAME1839976	GWD	Gambian Mandinka	AFR	African Ancestry	GWD	1000 Genomes 30x on GRCh38	HG02717	971887	307053	315.935	340.533	893752	80.767	45.6
HPRC	AFR	HG02723	female	SAME1839742	GWD	Gambian Mandinka	AFR	African Ancestry	GWD	1000 Genomes 30x on GRCh38	HG02723	1600251	456992	285.575	298.54	1360485	110.561	38
HPRC	AFR	HG02886	female	SAME1840151	GWD	Gambian Mandinka	AFR	African Ancestry	GWD	1000 Genomes 30x on GRCh38	HG02886	1290915	376289	291.49	303.247	675113	55.432	38.7
HPRC	AFR	HG03098	male	SAME1840136	MSL	Mende	AFR	African Ancestry	MSL	1000 Genomes 30x on GRCh38	HG03098	1279868	340835	266.305	272.464	1047260	71.981	31.4
UCSF (1000GP + CIAPM)	AFR	HG03115	male	SAME1839812	ESN	Esan	AFR	African Ancestry	ESN	1000 Genomes on GRCh38,1000 Genomes 30x on GRCh38,1000 Genomes phase 3 release	HG03115	1476766	432723	293.021	306.511	1277044	100.794	38.9
UCSF (1000GP + CIAPM)	AFR	HG03123	female	SAME1839663	ESN	Esan	AFR	African Ancestry	ESN	1000 Genomes on GRCh38,1000 Genomes 30x on GRCh38,1000 Genomes phase 3 release	HG03123	1559066	388440	249.149	251.175	1114153	75.11	32.8
UCSF (1000GP + CIAPM)	AFR	HG03451	male	SAME1840043	MSL	Mende	AFR	African Ancestry	MSL	1000 Genomes on GRCh38,1000 Genomes 30x on GRCh38,1000 Genomes phase 3 release	HG03451	1161673	381862	328.717	359.287	957230	88.552	44.4
HPRC	AFR	HG03453	female	SAME1839750	MSL	Mende	AFR	African Ancestry	MSL	1000 Genomes 30x on GRCh38	HG03453	1036790	315119	303.937	324.754	903080	78.719	40.9
UCSF (1000GP + CIAPM)	AFR	HG03470	female	SAME1839670	MSL	Mende	AFR	African Ancestry	MSL	1000 Genomes on GRCh38,1000 Genomes 30x on GRCh38,1000 Genomes phase 3 release	HG03470	875146	314417	359.274	397.986	725039	69.856	46
HPRC	AFR	HG03471	male	SAME1839677	MSL	Mende	AFR	African Ancestry	MSL	1000 Genomes on GRCh38,1000 Genomes 30x on GRCh38,1000 Genomes phase 3 release	HG03471	926222	286751	309.592	330.166	564783	46.009	39.1
HPRC	SAS	HG03492	male	SAME1839196	PJL	Punjabi	SAS	South Asian Ancestry	PJL	1000 Genomes 30x on GRCh38,1000 Genomes phase 3 release	HG03492	1731799	461786	266.651	273.37	1548339	118.682	35.5
HPRC	AFR	HG03516	female	SAME1840160	ESN	Esan	AFR	African Ancestry	ESN	1000 Genomes 30x on GRCh38	HG03516	1709002	496603	290.581	307.199	1590175	132.126	41.3
HPRC	AFR	HG03540	female	SAME1839745	GWD	Gambian Mandinka	AFR	African Ancestry	GWD	1000 Genomes 30x on GRCh38	HG03540	1646495	490091	297.657	318.635	1556252	137.598	43.8
HPRC	AFR	HG03579	male	SAME1839247	MSL	Mende	AFR	African Ancestry	MSL	1000 Genomes 30x on GRCh38	HG03579	1646905	476741	289.477	305.721	1537394	130.047	41.9
UCSF (1000GP + CIAPM)	SAS	HG03796	female	SAME1839928	BEB	Bengali	SAS	South Asian Ancestry	BEB	1000 Genomes on GRCh38,1000 Genomes 30x on GRCh38,1000 Genomes phase 3 release	HG03796	1567286	441849	281.92	292.512	1336084	101.765	35.6
UCSF (1000GP + CIAPM)	SAS	HG03797	male	SAME1839931	BEB	Bengali	SAS	South Asian Ancestry	BEB	1000 Genomes on GRCh38,1000 Genomes 30x on GRCh38	HG03797	1201010	316689	263.686	264.585	718224	50.034	32.5
UCSF (1000GP + CIAPM)	SAS	HG03838	female	SAME1839297	STU	Tamil	SAS	South Asian Ancestry	STU	1000 Genomes on GRCh38,1000 Genomes 30x on GRCh38,1000 Genomes phase 3 release	HG03838	1565851	411208	262.61	267.912	1192129	83.512	33.2
UCSF (1000GP + CIAPM)	SAS	HG03863	female	SAME1840162	ITU	Telugu	SAS	South Asian Ancestry	ITU	1000 Genomes on GRCh38,1000 Genomes 30x on GRCh38,1000 Genomes phase 3 release	HG03863	1191482	429560	360.526	403.196	1099932	115.196	51.8
UCSF (1000GP + CIAPM)	SAS	HG03864	male	SAME1840170	ITU	Telugu	SAS	South Asian Ancestry	ITU	1000 Genomes on GRCh38,1000 Genomes 30x on GRCh38,1000 Genomes phase 3 release	HG03864	1967495	432564	219.855	213.462	1295601	77.033	29.2
UCSF (1000GP + CIAPM)	SAS	HG04006	male	SAME1839787	STU	Tamil	SAS	South Asian Ancestry	STU	1000 Genomes on GRCh38,1000 Genomes 30x on GRCh38,1000 Genomes phase 3 release	HG04006	1411913	407336	288.499	298.249	1179758	93.429	37.5
UCSF (1000GP + CIAPM)	EUR	NA06986	male	SAME124764	CEU	CEPH	EUR	European Ancestry	CEU	1000 Genomes on GRCh38,1000 Genomes 30x on GRCh38,1000 Genomes phase 3 release,1000 Genomes phase 1 release,Geuvadis	NA06986	1656235	418485	252.673	253.399	1324635	89.223	32.8
UCSF (1000GP + CIAPM)	EUR	NA11832	female	SAME124554	CEU	CEPH	EUR	European Ancestry	CEU	1000 Genomes on GRCh38,1000 Genomes 30x on GRCh38,1000 Genomes phase 3 release,1000 Genomes phase 1 release,Geuvadis	NA11832	3016075	828883	274.822	280.469	2043519	140.031	31.3
UCSF (1000GP + CIAPM)	EAS	NA18552	female	SAME124089	CHB	Han Chinese	EAS	East Asian Ancestry	CHB	1000 Genomes on GRCh38,1000 Genomes 30x on GRCh38,1000 Genomes phase 3 release,1000 Genomes phase 1 release,90 Han Chinese high coverage genomes	NA18552	1705654	439396	257.612	255.812	1454537	98.683	35.5
UCSF (1000GP + CIAPM)	EAS	NA18557	male	SAME124092	CHB	Han Chinese	EAS	East Asian Ancestry	CHB	1000 Genomes on GRCh38,1000 Genomes 30x on GRCh38,1000 Genomes phase 3 release,1000 Genomes phase 1 release	NA18557	3091415	757554	245.051	238.889	2147507	135.279	29.1
UCSF (1000GP + CIAPM)	EAS	NA18991	female	SAME124892	JPT	Japanese	EAS	East Asian Ancestry	JPT	1000 Genomes on GRCh38,1000 Genomes 30x on GRCh38,1000 Genomes phase 3 release,1000 Genomes phase 1 release	NA18991	2523070	669281	265.265	270.75	1980244	145.728	34.2
UCSF (1000GP + CIAPM)	EAS	NA19068	male	SAME123012	JPT	Japanese	EAS	East Asian Ancestry	JPT	1000 Genomes on GRCh38,1000 Genomes 30x on GRCh38,1000 Genomes phase 3 release,1000 Genomes phase 1 release	NA19068	3172324	816449	257.366	252.932	2359705	148.751	32.5
UCSF (1000GP + CIAPM)	AFR	NA19102	female	SAME125112	YRI	Yoruba	AFR	African Ancestry	YRI	1000 Genomes on GRCh38,1000 Genomes 30x on GRCh38,1000 Genomes phase 3 release,1000 Genomes phase 1 release,Geuvadis	NA19102	2603751	658889	253.054	255.059	2023714	140.528	33.7
HPRC + HGSVC	AFR	NA19240	female	SAME123688	YRI	Yoruba	AFR	African Ancestry	YRI	1000 Genomes on GRCh38,1000 Genomes 30x on GRCh38,Human Genome Structural Variation Consortium, Phase 2,The Human Genome Structural Variation Consortium,1000 Genomes phase 3 release,1000 Genomes phase 1 release	NA19240	2551618	838146	328.476	326.692	2306261	205.192	38.3
UCSF (1000GP + CIAPM)	AFR	NA19440	female	SAME122951	LWK	Luhya	AFR	African Ancestry	LWK	1000 Genomes on GRCh38,1000 Genomes 30x on GRCh38,1000 Genomes phase 3 release,1000 Genomes phase 1 release	NA19440	1787407	461612	258.258	257.021	1216502	81.536	30.9
UCSF (1000GP + CIAPM)	AFR	NA19444	male	SAME122947	LWK	Luhya	AFR	African Ancestry	LWK	1000 Genomes on GRCh38,1000 Genomes phase 3 release,1000 Genomes phase 1 release	NA19444	1881416	440618	234.195	225.717	1563166	98.122	32.7
UCSF (1000GP + CIAPM)	AMR	NA19719	female	SAME124445	MXL	Mexican Ancestry	AMR	American Ancestry	MXL	1000 Genomes on GRCh38,1000 Genomes 30x on GRCh38,1000 Genomes phase 3 release,1000 Genomes phase 1 release	NA19719	3160280	740991	234.47	232.354	2287919	145.621	30.9
UCSF (1000GP + CIAPM)	AMR	NA19789	male	SAME123152	MXL	Mexican Ancestry	AMR	American Ancestry	MXL	1000 Genomes on GRCh38,1000 Genomes 30x on GRCh38,1000 Genomes phase 3 release,1000 Genomes phase 1 release	NA19789	1667058	413248	247.891	249.508	1296523	86.382	32.6
UCSF (1000GP + CIAPM)	AFR	NA19921	female	SAME124712	ASW	African Ancestry SW	AFR	African Ancestry	ASW	1000 Genomes on GRCh38,1000 Genomes 30x on GRCh38,1000 Genomes phase 3 release,1000 Genomes phase 1 release	NA19921	1725413	461860	267.681	274.875	1587395	125.634	39.5
UCSF (1000GP + CIAPM)	AFR	NA19984	male	SAME124287	ASW	African Ancestry SW	AFR	African Ancestry	ASW	1000 Genomes on GRCh38,1000 Genomes 30x on GRCh38,1000 Genomes phase 3 release,1000 Genomes phase 1 release	NA19984	2089905	533887	255.46	256.442	1118169	80.824	35.8
UCSF (1000GP + CIAPM)	EUR	NA20587	female	SAME123481	TSI	Toscani	EUR	European Ancestry	TSI	1000 Genomes on GRCh38,1000 Genomes 30x on GRCh38,1000 Genomes phase 3 release	NA20587	1628865	459922	282.357	294.975	1472085	117.823	40.5
UCSF (1000GP + CIAPM)	EUR	NA20588	male	SAME122866	TSI	Toscani	EUR	European Ancestry	TSI	1000 Genomes on GRCh38,1000 Genomes 30x on GRCh38,1000 Genomes phase 3 release,1000 Genomes phase 1 release,Geuvadis	NA20588	1518406	411926	271.289	279.69	1320404	101.227	38.3
UCSF (1000GP + CIAPM)	SAS	NA21125	female	SAME124025	GIH	Gujarati	SAS	South Asian Ancestry	GIH	1000 Genomes on GRCh38,1000 Genomes 30x on GRCh38,1000 Genomes phase 3 release	NA21125	1207134	413969	342.935	373.971	1106933	105.863	44.6
UCSF (1000GP + CIAPM)	SAS	NA21126	male	SAME124026	GIH	Gujarati	SAS	South Asian Ancestry	GIH	1000 Genomes on GRCh38,1000 Genomes 30x on GRCh38,1000 Genomes phase 3 release	NA21126	1353468	407616	301.164	320.104	1211283	105.127	39

## Sheet: TableS6
Supplementary Table S6. Database of Genomic Variants genomic variants Overlapping 3q29 segments
#chrom	chromStart	chromEnd	name	score	thickStart	thickEnd	itemRgb	varType	reference	pubMedId	method	platform	mergedVariants	supportingVariants	sampleSize	observedGains	observedLosses	cohortDescription	genes	samples	size
chr3	195612815	195629472	nsv820499	0	195612815	195612815	0,0,200	duplication	Ju et al 2010	20802225	Sequencing			nssv1420368	1	1	0		-	NA10851	16657
chr3	195613211	195613495	esv2726476	0	195613211	195613211	200,0,0	deletion	Wong et al 2012b	23290073	Sequencing			essv6968677,essv6844439,essv6689872,essv6872247,essv6833205,essv6947187,essv6903154,essv6789862,essv6910725,essv6736508,essv6714913,essv6922641,essv6854291,essv6922468,essv6674098,essv6883761,essv6821833,essv6896323,essv6748286,essv6882609,essv6711255,essv6880938,essv6955708,essv6973655,essv6911150,essv6962648,essv6813769,essv6817412,essv6878157,essv6918127,essv6762252,essv6754865,essv6929802,ess…	96	0	47		-	SSM001,SSM003,SSM004,SSM005,SSM008,SSM009,SSM012,SSM013,SSM015,SSM016,SSM017,SSM018,SSM019,SSM020,SSM021,SSM024,SSM025,SSM027,SSM028,SSM029,SSM033,SSM036,SSM042,SSM043,SSM044,SSM047,SSM050,SSM055,SSM056,SSM057,SSM062,SSM068,SSM070,SSM073,SSM077,SSM078,SSM079,SSM082,SSM084,SSM085,SSM087,SSM091,SSM093,SSM094,SSM095,SSM099,SSM100	284
chr3	195613339	195613474	esv2669445	0	195613339	195613339	200,0,0	deletion	1000 Genomes Consortium Phase 1	23128226	Merging, Oligo aCGH, PCR, Sequencing, SNP array			essv6384783,essv5979304,essv6515788,essv5980882,essv6552833,essv5582192,essv6396005,essv5428129,essv6404589,essv5852846,essv6158022,essv5446957,essv6168894,essv5732557,essv6545169,essv5449640,essv6463985,essv5625104,essv5992851,essv5743212,essv6497978,essv5902296,essv6529709,essv5673745,essv6068848,essv5633517,essv6446268,essv5685407,essv6447130,essv5537196,essv6447259,essv5699402,essv6535982,ess…	1151	0	168		-	HG00108,HG00111,HG00125,HG00136,HG00138,HG00232,HG00250,HG00252,HG00253,HG00254,HG00257,HG00261,HG00268,HG00271,HG00275,HG00276,HG00277,HG00278,HG00280,HG00282,HG00284,HG00285,HG00309,HG00310,HG00313,HG00315,HG00318,HG00319,HG00320,HG00324,HG00326,HG00327,HG00328,HG00329,HG00331,HG00336,HG00337,HG00338,HG00344,HG00346,HG00353,HG00418,HG00419,HG00421,HG00422,HG00427,HG00428,HG00436,HG00437,HG00442…	135
chr3	195613339	195613496	esv3563156	0	195613339	195613339	200,0,0	deletion	Boomsma et al 2014	23714750	Sequencing			essv9761903	767	0	1		-		157
chr3	195613344	195613478	esv988264	0	195613344	195613344	200,0,0	deletion	Pang et al 2010	20482838	Oligo aCGH, Sequencing, SNP array			essv3569612	3	0	1		-	HuRef	134
chr3	195613385	195613520	esv1503993	0	195613385	195613385	200,0,0	deletion	Levy et al 2007	17803354	Merging, Oligo aCGH, Sequencing, SNP array			essv4309485	2	0	1		-	HuRef	135
chr3	195614054	195729758	nsv820189	0	195614054	195614054	0,0,200	gain	Kim et al 2009	19587683	Oligo aCGH, Sequencing, SNP array			nssv1418776	2	1	0		MUC20, MIR570, LINC00969, SDHAP2	AK1	115704
chr3	195614385	195629472	esv29859	0	195614385	195614385	139,69,19	gain+loss	Conrad et al 2009	19812545	Oligo aCGH			esv20003,esv10567	40	1	17		-	NA07037,NA07045,NA11995,NA12004,NA12006,NA12776,NA12828,NA12878,NA18502,NA18505,NA18517,NA18909,NA18916,NA19099,NA19108,NA19190,NA19225,NA19257	15087
chr3	195614727	195725702	esv2726477	0	195614727	195614727	200,0,0	deletion	Wong et al 2012b	23290073	Sequencing			essv6929805,essv6781592,essv6798185,essv6723976,essv6833206,essv6675878,essv6833212,essv6736509,essv6968685,essv6699966,essv6679836,essv6785742,essv6934024,essv6947188,essv6798189,essv6872248,essv6679837,essv6843709,essv6843598,essv6798188,essv6798190,essv6843376,essv6836815,essv6843487,essv6836814,essv6723965,essv6843154,essv6699977,essv6843265,essv6726506,essv6836818,essv6836817,essv6675877,ess…	96	0	93		MUC20, MIR570, LINC00969, SDHAP2	SSM001,SSM002,SSM003,SSM004,SSM005,SSM006,SSM007,SSM008,SSM009,SSM010,SSM011,SSM012,SSM013,SSM014,SSM015,SSM016,SSM017,SSM018,SSM019,SSM020,SSM021,SSM022,SSM023,SSM024,SSM025,SSM026,SSM027,SSM028,SSM029,SSM031,SSM032,SSM033,SSM034,SSM035,SSM036,SSM037,SSM039,SSM040,SSM041,SSM042,SSM043,SSM044,SSM045,SSM046,SSM047,SSM049,SSM050,SSM052,SSM053,SSM055,SSM056,SSM057,SSM058,SSM059,SSM061,SSM062,SSM064,…	110975
chr3	195614739	195760672	nsv822408	0	195614739	195614739	0,0,200	gain	Park et al 2010	20364138	Oligo aCGH			nssv1432762,nssv1430512,nssv1429728,nssv1421629	31	4	0		MUC20, MUC4, MIR570, LINC00969, SDHAP2	AK14,AK16,NA18972,NA18997	145933
chr3	195615128	195652829	nsv1141446	0	195615128	195615128	0,0,200	duplication	Alsmadi et al 2014	24896259	Sequencing			nssv3992952	2	1	0		-	KWS2	37701
chr3	195615517	195629503	nsv967103	0	195615517	195615517	0,0,200	duplication	Sudmant et al 2013	23825009	Oligo aCGH, Sequencing			nssv2306824,nssv2306883,nssv2306813,nssv2306886,nssv2306815,nssv2306903,nssv2306834,nssv2306868,nssv2306820,nssv2306884,nssv2306829,nssv2306887,nssv2306816,nssv2306852,nssv2306832,nssv2306877,nssv2306836,nssv2306857,nssv2306839,nssv2306875,nssv2306830,nssv2306851,nssv2306895,nssv2306850,nssv2306819,nssv2306881,nssv2306825,nssv2306878,nssv2306889,nssv2306858,nssv2306890,nssv2306856,nssv2306822,nss…	97	10	0		-	HGDP00456,HGDP00521,HGDP00542,HGDP00665,HGDP00778,HGDP00927,HGDP00998,HGDP01029,HGDP01284,HGDP01307	13986
chr3	195615657	195623143	dgv8836n54	0	195615657	195615657	200,0,0	loss	Cooper et al 2011	21841781	Oligo aCGH, SNP array			nsv593020,nsv593019	17421	0	2		-		7486
chr3	195616127	195619129	nsv1147472	0	195616127	195616127	0,0,200	duplication	John et al 2014	26484159	Sequencing			nssv4000247	1	1	0		-	KWB1	3002
chr3	195616171	195629366	nsv593021	0	195616171	195616171	200,0,0	loss	Cooper et al 2011	21841781	Oligo aCGH, SNP array			nssv986806	17421	0	1		-		13195
chr3	195616171	195779476	nsv593022	0	195616171	195616171	0,0,200	gain	Cooper et al 2011	21841781	Oligo aCGH, SNP array			nssv986807	17421	1	0		MUC20, MUC4, MIR570, LINC00969, SDHAP2		163305
chr3	195617091	195623590	esv3402653	0	195617091	195617091	0,0,200	duplication	1000 Genomes Consortium Pilot Project	20981092	Digital array, Oligo aCGH, PCR, Sequencing			essv8693916	185	1	0		-	NA12891	6499
chr3	195617127	195623629	nsv1077953	0	195617127	195617127	0,0,200	duplication	Thareja et al 2015	25765185	Sequencing			nssv3763839	1	1	0		-	KWP1	6502
chr3	195617191	195619090	dgv2878e59	0	195617191	195617191	0,0,200	duplication	1000 Genomes Consortium Pilot Project	20981092	Digital array, Oligo aCGH, PCR, Sequencing			esv3368871,esv3396827	185	2	0		-	NA19238,NA19240	1899
chr3	195619175	195619366	nsv956286	0	195619175	195619175	200,0,0	deletion	Dogan et al 2014	24416366	Sequencing			nssv3004609	1	0	1		-	BILGI_BIOE	191
chr3	195619265	195619575	esv2726478	0	195619265	195619265	200,0,0	deletion	Wong et al 2012b	23290073	Sequencing			essv6798183,essv6934024,essv6723965,essv6777580,essv6789863,essv6833207,essv6774076,essv6733938,essv6910726,essv6922469,essv6854292,essv6882620,essv6962653,essv6759563,essv6767035,essv6896324,essv6813771,essv6929805,essv6844440,essv6918128,essv6821665,essv6951279,essv6730273,essv6875233,essv6745449,essv6802120,essv6955923,essv6968678,essv6938364,essv6751128,essv6914547,essv6840632,essv6679832	96	0	33		-	SSM007,SSM010,SSM012,SSM015,SSM016,SSM017,SSM018,SSM020,SSM021,SSM022,SSM025,SSM026,SSM027,SSM028,SSM033,SSM047,SSM049,SSM055,SSM057,SSM061,SSM064,SSM066,SSM067,SSM070,SSM072,SSM073,SSM077,SSM082,SSM084,SSM085,SSM087,SSM092,SSM099	310
chr3	195619528	195631529	nsv1110421	0	195619528	195619528	0,0,200	duplication	Alsmadi et al 2014	24896259	Sequencing			nssv3960072	2	1	0		-	KWS1	12001
chr3	195620155	195628650	nsv593023	0	195620155	195620155	200,0,0	loss	Cooper et al 2011	21841781	Oligo aCGH, SNP array			nssv986808	17421	0	1		-		8495
chr3	195620155	195726080	dgv8837n54	0	195620155	195620155	200,0,0	loss	Cooper et al 2011	21841781	Oligo aCGH, SNP array			nsv593024,nsv593025	17421	0	2		MUC20, MIR570, LINC00969, SDHAP2		105925
chr3	195621630	195749704	dgv905e199	0	195621630	195621630	200,0,0	deletion	1000 Genomes Consortium Phase 1	23128226	Merging, Oligo aCGH, PCR, Sequencing, SNP array			esv2663594,esv2658626	1151	0	3		MUC20, MUC4, MIR570, LINC00969, SDHAP2	NA12058,NA18538,NA19676	128074
chr3	195621791	195623590	dgv2879e59	0	195621791	195621791	0,0,200	duplication	1000 Genomes Consortium Pilot Project	20981092	Digital array, Oligo aCGH, PCR, Sequencing			esv3344474,esv3392653	185	2	0		-	NA19238,NA19240	1799
chr3	195622182	195622745	esv2726479	0	195622182	195622182	200,0,0	deletion	Wong et al 2012b	23290073	Sequencing			essv6726505,essv6798185,essv6686718,essv6886485,essv6892917,essv6973656,essv6962655,essv6813773,essv6804960,essv6848137,essv6711256,essv6840633	96	0	12		-	SSM027,SSM029,SSM035,SSM042,SSM046,SSM072,SSM074,SSM077,SSM084,SSM086,SSM096,SSM098	563
chr3	195622276	195622448	esv2726480	0	195622276	195622276	200,0,0	deletion	Wong et al 2012b	23290073	Sequencing			essv6686718,essv6973656,essv6962655	96	0	3		-	SSM027,SSM029,SSM035	172
chr3	195624091	195629290	dgv2880e59	0	195624091	195624091	0,0,200	duplication	1000 Genomes Consortium Pilot Project	20981092	Digital array, Oligo aCGH, PCR, Sequencing			esv3433518,esv3417563	185	2	0		-	NA19238,NA19240	5199
chr3	195625091	195627290	esv3397998	0	195625091	195625091	0,0,200	duplication	1000 Genomes Consortium Pilot Project	20981092	Digital array, Oligo aCGH, PCR, Sequencing			essv8693924	185	1	0		-	NA12891	2199
chr3	195639027	195646929	nsv1076553	0	195639027	195639027	0,0,200	duplication	Thareja et al 2015	25765185	Sequencing			nssv3770685	1	1	0		-	KWP1	7902
chr3	195642372	196006834	dgv2683n106	0	195642372	195642372	200,0,200	inversion	Alsmadi et al 2014	24896259	Sequencing			nsv1110865,nsv1141891	2	0	0		MUC20, MIR570, TNK2, SDHAP2, MUC4, MIR6829, LINC00969, SDHAP1	KWS1,KWS2	364462
chr3	195648242	195649024	esv2670881	0	195648242	195648242	200,0,0	deletion	1000 Genomes Consortium Phase 1	23128226	Merging, Oligo aCGH, PCR, Sequencing, SNP array			essv5925671,essv6299232,essv6262936,essv6332244,essv6181856	1151	0	5		-	NA19107,NA19346,NA19355,NA19468,NA19700	782
chr3	195652645	195750946	esv22821	0	195652645	195652645	139,69,19	gain+loss	Conrad et al 2009	19812545	Oligo aCGH			esv18326,esv20647,esv17381,esv14914,esv14088,esv19649	40	5	26		MUC20, MUC4, MIR570, LINC00969, SDHAP2	NA07037,NA07045,NA11894,NA11931,NA11993,NA11995,NA12004,NA12006,NA12156,NA12414,NA12749,NA12776,NA12828,NA12878,NA18502,NA18505,NA18517,NA18523,NA18858,NA18861,NA18907,NA18909,NA18916,NA19099,NA19108,NA19114,NA19129,NA19147,NA19190,NA19225,NA19257	98301
chr3	195654621	195665405	nsv965246	0	195654621	195654621	0,0,200	duplication	Sudmant et al 2013	23825009	Oligo aCGH, Sequencing			nssv2307248,nssv2306926,nssv2306979,nssv2306941,nssv2306966,nssv2306921,nssv2306957,nssv2306917,nssv2306945,nssv2306923,nssv2306971,nssv2306932,nssv2307245,nssv2306944,nssv2307259,nssv2306930,nssv2306967,nssv2306912,nssv2307267,nssv2306919,nssv2306969,nssv2306942,nssv2307268,nssv2306936,nssv2306950,nssv2306916,nssv2306952,nssv2306940,nssv2307266,nssv2307250,nssv2306964,nssv2306922,nssv2306960,nss…	97	10	0		SDHAP2	HGDP00456,HGDP00521,HGDP00542,HGDP00665,HGDP00778,HGDP00927,HGDP00998,HGDP01029,HGDP01284,HGDP01307	10784
chr3	195655199	195657098	esv3407067	0	195655199	195655199	0,0,200	duplication	1000 Genomes Consortium Pilot Project	20981092	Digital array, Oligo aCGH, PCR, Sequencing			essv8693925	185	1	0		-	NA19238	1899
chr3	195655727	195658729	nsv1077429	0	195655727	195655727	0,0,200	duplication	Thareja et al 2015	25765185	Sequencing			nssv3769295	1	1	0		SDHAP2	KWP1	3002
chr3	195656258	195720039	dgv5017n100	0	195656258	195656258	139,69,19	gain+loss	Coe et al 2014	25217958	Oligo aCGH, SNP array			nsv997569,nsv1012922,nsv1006888	29084	280	617		MIR570, LINC00969, SDHAP2		63781
chr3	195656258	195737636	dgv5018n100	0	195656258	195656258	200,0,0	loss	Coe et al 2014	25217958	Oligo aCGH, SNP array			nsv997462,nsv1013156,nsv998851,nsv1001921,nsv1000882	29084	0	6		MUC20, MIR570, LINC00969, SDHAP2		81378
chr3	195656258	195755487	dgv5019n100	0	195656258	195656258	139,69,19	gain+loss	Coe et al 2014	25217958	Oligo aCGH, SNP array			nsv997496,nsv1002089,nsv1006215,nsv1014403,nsv1009041,nsv1015060,nsv1008212,nsv1009020,nsv998471,nsv997493,nsv1000633,nsv1006513,nsv1004758,nsv999740,nsv999619,nsv1014573,nsv1003909,nsv1010173	29084	479	307		MUC20, MUC4, MIR570, LINC00969, SDHAP2		99229
chr3	195656258	195775236	nsv1007562	0	195656258	195656258	0,0,200	gain	Coe et al 2014	25217958	Oligo aCGH, SNP array			nssv3612239,nssv3737009,nssv3612240	29084	3	0		MUC20, MUC4, MIR570, LINC00969, SDHAP2		118978
chr3	195656258	196050340	nsv1006165	0	195656258	195656258	0,0,200	gain	Coe et al 2014	25217958	Oligo aCGH, SNP array			nssv3612241	29084	1	0		MUC20, TFRC, MIR570, TNK2, SDHAP2, MUC4, MIR6829, LINC00969, SDHAP1		394082
chr3	195656270	195775248	esv2760775	0	195656270	195656270	139,69,19	gain+loss	Vogler et al 2010	21179565	Merging, SNP array			essv7010052,essv7010054,essv7010065,essv7010050,essv7010132,essv7010063,essv7010116,essv7010127,essv7010141,essv7010071,essv7010057,essv7010143,essv7010137,essv7010106,essv7010088,essv7010120,essv7010139,essv7010117,essv7010138,essv7010103,essv7010093,essv7010094,essv7010083,essv7010135,essv7010061,essv7010134,essv7010128,essv7010108,essv7010119,essv7010109,essv7010121,essv7010091,essv7010042,ess…	1109	58	37		MUC20, MUC4, MIR570, LINC00969, SDHAP2	RW_0003,RW_0005,RW_0007,RW_0029,RW_0030,RW_0032,RW_0039,RW_0047,RW_0057,RW_0063,RW_0065,RW_0105,RW_0110,RW_0111,RW_0116,RW_0118,RW_0132,RW_0148,RW_0154,RW_0155,RW_0170,RW_0171,RW_0177,RW_0181,RW_0184,RW_0187,RW_0188,RW_0189,RW_0191,RW_0192,RW_0196,RW_0204,RW_0208,RW_0211,RW_0213,RW_0217,RW_0221,RW_0222,RW_0223,RW_0224,RW_0228,RW_0232,RW_0234,RW_0243,RW_0249,RW_0268,RW_0275,RW_0276,RW_0278,RW_0288…	118978
chr3	195657799	195660098	esv3364440	0	195657799	195657799	0,0,200	duplication	1000 Genomes Consortium Pilot Project	20981092	Digital array, Oligo aCGH, PCR, Sequencing			essv8693926	185	1	0		SDHAP2	NA19238	2299
chr3	195661099	195664898	esv3402778	0	195661099	195661099	0,0,200	duplication	1000 Genomes Consortium Pilot Project	20981092	Digital array, Oligo aCGH, PCR, Sequencing			essv8693927	185	1	0		SDHAP2	NA19238	3799
chr3	195661099	195667598	esv3389893	0	195661099	195661099	0,0,200	duplication	1000 Genomes Consortium Pilot Project	20981092	Digital array, Oligo aCGH, PCR, Sequencing			essv8693928	185	1	0		SDHAP2	NA19240	6499
chr3	195663227	195730329	nsv1077430	0	195663227	195663227	0,0,200	duplication	Thareja et al 2015	25765185	Sequencing			nssv3767456	1	1	0		MUC20, MIR570, LINC00969, SDHAP2	KWP1	67102
chr3	195663828	195722729	nsv1141447	0	195663828	195663828	0,0,200	duplication	Alsmadi et al 2014	24896259	Sequencing			nssv3992953	2	1	0		MUC20, MIR570, LINC00969, SDHAP2	KWS2	58901
chr3	195665429	195721129	nsv950300	0	195665429	195665429	0,0,200	duplication	Dogan et al 2014	24416366	Sequencing			nssv2996592	1	1	0		MUC20, MIR570, LINC00969, SDHAP2	BILGI_BIOE	55700
chr3	195665699	195723908	esv3361872	0	195665699	195665699	0,0,200	duplication	1000 Genomes Consortium Pilot Project	20981092	Digital array, Oligo aCGH, PCR, Sequencing			essv8693929	185	1	0		MUC20, MIR570, LINC00969, SDHAP2	NA19238	58209
chr3	195666599	195667598	esv3405351	0	195666599	195666599	0,0,200	duplication	1000 Genomes Consortium Pilot Project	20981092	Digital array, Oligo aCGH, PCR, Sequencing			essv8693930	185	1	0		SDHAP2	NA19239	999
chr3	195668299	195669998	esv3405402	0	195668299	195668299	0,0,200	duplication	1000 Genomes Consortium Pilot Project	20981092	Digital array, Oligo aCGH, PCR, Sequencing			essv8693933	185	1	0		SDHAP2	NA19240	1699
chr3	195670278	195674621	nsv965247	0	195670278	195670278	0,0,200	duplication	Sudmant et al 2013	23825009	Oligo aCGH, Sequencing			nssv2307295,nssv2307331,nssv2307269,nssv2307325,nssv2307284,nssv2307336,nssv2307280,nssv2307337,nssv2307274,nssv2307322,nssv2307275,nssv2307343,nssv2307288,nssv2307342,nssv2307353,nssv2307357,nssv2307304,nssv2307335,nssv2307271,nssv2307327,nssv2307270,nssv2307358,nssv2307282,nssv2307334,nssv2307289,nssv2307310,nssv2307291,nssv2307364,nssv2307355,nssv2307359,nssv2307276,nssv2307360,nssv2307348,nss…	97	10	0		SDHAP2	HGDP00456,HGDP00521,HGDP00542,HGDP00665,HGDP00778,HGDP00927,HGDP00998,HGDP01029,HGDP01284,HGDP01307	4343
chr3	195670599	195678498	esv3361043	0	195670599	195670599	0,0,200	duplication	1000 Genomes Consortium Pilot Project	20981092	Digital array, Oligo aCGH, PCR, Sequencing			essv8693934	185	1	0		SDHAP2	NA19240	7899
chr3	195670627	195718329	nsv1148295	0	195670627	195670627	0,0,200	duplication	John et al 2014	26484159	Sequencing			nssv4000337	1	1	0		MIR570, LINC00969, SDHAP2	KWB1	47702
chr3	195672203	195733813	dgv5020n100	0	195672203	195672203	200,0,0	loss	Coe et al 2014	25217958	Oligo aCGH, SNP array			nsv1010308,nsv1003579,nsv1010623,nsv997488	29084	0	6		MUC20, MIR570, LINC00969, SDHAP2		61610
chr3	195672203	195747880	dgv5021n100	0	195672203	195672203	139,69,19	gain+loss	Coe et al 2014	25217958	Oligo aCGH, SNP array			nsv1006196,nsv1006374,nsv998750,nsv1004045	29084	38	18		MUC20, MUC4, MIR570, LINC00969, SDHAP2		75677
chr3	195672203	195752877	dgv5022n100	0	195672203	195672203	0,0,200	gain	Coe et al 2014	25217958	Oligo aCGH, SNP array			nsv1008839,nsv1003932,nsv1006968,nsv997774	29084	4	0		MUC20, MUC4, MIR570, LINC00969, SDHAP2		80674
chr3	195672203	195755487	dgv5023n100	0	195672203	195672203	200,0,0	loss	Coe et al 2014	25217958	Oligo aCGH, SNP array			nsv1014851,nsv1011380	29084	0	2		MUC20, MUC4, MIR570, LINC00969, SDHAP2		83284
chr3	195673927	195733825	dgv185n111	0	195673927	195673927	0,0,200	duplication	Lou et al 2015	26073780	Sequencing, SNP array			nsv1161017,nsv1161019	369	2	0		MUC20, MIR570, LINC00969, SDHAP2		59898
chr3	195674999	195675898	esv3418945	0	195674999	195674999	0,0,200	duplication	1000 Genomes Consortium Pilot Project	20981092	Digital array, Oligo aCGH, PCR, Sequencing			essv8693935	185	1	0		SDHAP2	NA19239	899
chr3	195679607	195696653	nsv593026	0	195679607	195679607	200,0,0	loss	Cooper et al 2011	21841781	Oligo aCGH, SNP array			nssv986811	17421	0	1		LINC00969, SDHAP2		17046
chr3	195680399	195682498	esv3389452	0	195680399	195680399	0,0,200	duplication	1000 Genomes Consortium Pilot Project	20981092	Digital array, Oligo aCGH, PCR, Sequencing			essv8693936	185	1	0		SDHAP2	NA19240	2099
chr3	195680728	195685029	nsv1110422	0	195680728	195680728	0,0,200	duplication	Alsmadi et al 2014	24896259	Sequencing			nssv3960073	2	1	0		SDHAP2	KWS1	4301
chr3	195681007	195691811	nsv979912	0	195681007	195681007	0,0,200	duplication	Sudmant et al 2013	23825009	Oligo aCGH, Sequencing			nssv2307441,nssv2307430,nssv2307454,nssv2307395,nssv2307436,nssv2307422,nssv2307439,nssv2307450,nssv2307455,nssv2307445,nssv2307457,nssv2307431,nssv2307456,nssv2307380,nssv2307462,nssv2307401,nssv2307438,nssv2307366,nssv2307442,nssv2307397,nssv2307461,nssv2307378,nssv2307458,nssv2307402,nssv2307440,nssv2307403,nssv2307434,nssv2307375,nssv2307459,nssv2307415,nssv2307437,nssv2307389,nssv2307460,nss…	97	10	0		LINC00969, SDHAP2	HGDP00456,HGDP00521,HGDP00542,HGDP00665,HGDP00778,HGDP00927,HGDP00998,HGDP01029,HGDP01284,HGDP01307	10804
chr3	195683154	195683219	nsv1111260	0	195683154	195683154	0,0,200	tandem duplication	Alsmadi et al 2014	24896259	Sequencing			nssv3962551	2	0	0		SDHAP2	KWS1	65
chr3	195683399	195723208	dgv2881e59	0	195683399	195683399	0,0,200	duplication	1000 Genomes Consortium Pilot Project	20981092	Digital array, Oligo aCGH, PCR, Sequencing			esv3379666,esv3391627	185	2	0		MUC20, MIR570, LINC00969, SDHAP2	NA12891,NA19240	39809
chr3	195685340	195728637	nsv1161018	0	195685340	195685340	200,0,0	deletion	Lou et al 2015	26073780	Sequencing, SNP array			nssv4028504	369	0	1		MUC20, MIR570, LINC00969, SDHAP2		43297
chr3	195686388	195688008	esv2726481	0	195686388	195686388	200,0,0	deletion	Wong et al 2012b	23290073	Sequencing			essv6836817,essv6922674,essv6711257,essv6892918,essv6723976,essv6869229,essv6798188,essv6860045,essv6726506,essv6833212,essv6869228,essv6686719,essv6774078,essv6910730,essv6675880,essv6883762,essv6854293,essv6833213,essv6882642,essv6759566,essv6886489,essv6767036,essv6675881,essv6880941,essv6973658,essv6748291,essv6781594,essv6896325,essv6817414,essv6962656,essv6918131,essv6821676,essv6751132,ess…	96	0	47		SDHAP2	SSM003,SSM007,SSM009,SSM010,SSM012,SSM015,SSM016,SSM017,SSM019,SSM022,SSM026,SSM027,SSM028,SSM029,SSM031,SSM032,SSM035,SSM037,SSM042,SSM044,SSM046,SSM053,SSM055,SSM056,SSM057,SSM061,SSM064,SSM066,SSM068,SSM072,SSM073,SSM078,SSM080,SSM082,SSM083,SSM086,SSM087,SSM088,SSM090,SSM093,SSM094,SSM095,SSM096,SSM097,SSM098,SSM099,SSM100	1620
chr3	195686577	195687145	esv2266152	0	195686577	195686577	200,0,0	deletion	Bentley et al 2008	18987734	Sequencing			essv4884997	1	0	1		SDHAP2	NA18507	568
chr3	195686922	195687018	esv1494509	0	195686922	195686922	200,0,0	deletion	Levy et al 2007	17803354	Merging, Oligo aCGH, Sequencing, SNP array			essv4042336	2	0	1		SDHAP2	HuRef	96
chr3	195687132	195687323	nsv1073706	0	195687132	195687132	200,0,0	deletion	Thareja et al 2015	25765185	Sequencing			nssv3764748	1	0	1		SDHAP2	KWP1	191
chr3	195687188	195687666	esv2726482	0	195687188	195687188	200,0,0	deletion	Wong et al 2012b	23290073	Sequencing			essv6686719,essv6869229,essv6854293,essv6878159	96	0	4		SDHAP2	SSM035,SSM087,SSM090,SSM093	478
chr3	195687623	195698774	dgv8838n54	0	195687623	195687623	200,0,0	loss	Cooper et al 2011	21841781	Oligo aCGH, SNP array			nsv593030,nsv593027	17421	0	2		LINC00969, SDHAP2		11151
chr3	195687623	195717039	dgv8839n54	0	195687623	195687623	200,0,0	loss	Cooper et al 2011	21841781	Oligo aCGH, SNP array			nsv593033,nsv593029,nsv593028,nsv593031,nsv593032	17421	0	6		MIR570, LINC00969, SDHAP2		29416
chr3	195688120	195960519	nsv1068315	0	195688120	195688120	200,0,200	inversion	Thareja et al 2015	25765185	Sequencing			nssv3771890	1	0	0		MUC20, MIR570, TNK2, SDHAP2, MUC4, MIR6829, LINC00969, SDHAP1	KWP1	272399
chr3	195689624	195749046	esv2429380	0	195689624	195689624	0,0,200	gain	McKernan et al 2009	19546169	Sequencing			essv5387452	1	1	0		MUC20, MUC4, MIR570, LINC00969	NA18507	59422
chr3	195689769	195720039	nsv998596	0	195689769	195689769	139,69,19	gain+loss	Coe et al 2014	25217958	Oligo aCGH, SNP array			nssv3613104,nssv3613098,nssv3737062,nssv3613097,nssv3613082,nssv3737057,nssv3613129,nssv3613091,nssv3613114,nssv3613103,nssv3613099,nssv3737041,nssv3613109,nssv3737059,nssv3613113,nssv3613105,nssv3613107,nssv3613106,nssv3613108,nssv3737058,nssv3737061,nssv3613124,nssv3613111,nssv3613119,nssv3613110,nssv3613126,nssv3613112,nssv3613122,nssv3613128,nssv3613120,nssv3613115,nssv3613116,nssv3737043,nss…	29084	13	70		MIR570, LINC00969		30270
chr3	195689769	195729165	dgv5024n100	0	195689769	195689769	0,0,200	gain	Coe et al 2014	25217958	Oligo aCGH, SNP array			nsv1014735,nsv1005404	29084	2	0		MUC20, MIR570, LINC00969		39396
chr3	195689769	195737983	dgv5025n100	0	195689769	195689769	139,69,19	gain+loss	Coe et al 2014	25217958	Oligo aCGH, SNP array			nsv1014289,nsv1011395,nsv1005905,nsv1001409,nsv1003374,nsv1002543	29084	15	32		MUC20, MIR570, LINC00969		48214
chr3	195689769	195737983	dgv5026n100	0	195689769	195689769	200,0,0	loss	Coe et al 2014	25217958	Oligo aCGH, SNP array			nsv997888,nsv999191,nsv1000480,nsv1009174,nsv997820,nsv1005924,nsv999563,nsv1001351,nsv1011394,nsv1004628	29084	0	17		MUC20, MIR570, LINC00969		48214
chr3	195689769	195737983	nsv1010930	0	195689769	195689769	139,69,19	gain+loss	Coe et al 2014	25217958	Oligo aCGH, SNP array			nssv3613165,nssv3613164,nssv3613163,nssv3613162,nssv3613166	29084	4	1		MUC20, MIR570, LINC00969		48214
chr3	195689769	195752877	dgv5027n100	0	195689769	195689769	200,0,0	loss	Coe et al 2014	25217958	Oligo aCGH, SNP array			nsv1003915,nsv997996,nsv1002450,nsv1006479,nsv997317	29084	0	6		MUC20, MUC4, MIR570, LINC00969		63108
chr3	195689769	195755487	dgv5028n100	0	195689769	195689769	139,69,19	gain+loss	Coe et al 2014	25217958	Oligo aCGH, SNP array			nsv1011291,nsv1000938,nsv1007493,nsv1003364,nsv1000971,nsv1011062,nsv1012358,nsv1009180,nsv1011548	29084	72	39		MUC20, MUC4, MIR570, LINC00969		65718
chr3	195689769	195755487	dgv5029n100	0	195689769	195689769	0,0,200	gain	Coe et al 2014	25217958	Oligo aCGH, SNP array			nsv1012549,nsv999011	29084	4	0		MUC20, MUC4, MIR570, LINC00969		65718
chr3	195690791	195827487	nsv469606	0	195690791	195690791	139,69,19	gain+loss	Locke et al 2006	16826518	BAC aCGH			nssv1673386,nssv1676616,nssv1673175,nssv1675638,nssv1675919,nssv1672172,nssv1675977,nssv1674316,nssv1674912,nssv1672932,nssv1673419,nssv1675333,nssv1672193,nssv1674054,nssv1674489,nssv1675525,nssv1676624,nssv1673634,nssv1674060,nssv1674668,nssv1674059,nssv1672971,nssv1672970,nssv1674503,nssv1673234,nssv1676103,nssv1672414,nssv1676107,nssv1673278,nssv1672575,nssv1675935,nssv1674306,nssv1674441,nss…	265	27	12		MUC20, MUC4, MIR570, LINC00969		136696
chr3	195690792	196068603	nsv471621	0	195690792	195690792	139,69,19	gain+loss	Sharp et al 2005	15918152	BAC aCGH, FISH			nssv549525,nssv548779,nssv548784,nssv549515,nssv548775,nssv549521,nssv549520,nssv549519,nssv548783,nssv548772,nssv549517,nssv548780,nssv549523,nssv548785,nssv548776,nssv549516,nssv549522,nssv548777,nssv549518,nssv548782,nssv548773,nssv548774,nssv548786,nssv548778,nssv549524,nssv548781	48	9	9		MUC20, TFRC, MIR570, TNK2, MUC4, MIR6829, LINC00969, SDHAP1	JK1051A,NA10469,NA10495,NA10970,NA10971,NA10976,NA10979,NA11523,NA15726,NA15727,NA15728,NA15729,NA15731,NA15733,NA16689,NA17015,NA17058,P86GA	377811
chr3	195690963	195718905	dgv967e214	0	195690963	195690963	0,0,200	gain	1000 Genomes Consortium Phase 3	21293372	Sequencing			esv3599241,esv3599240,esv3599239,esv3599242	2504	2244	0		MIR570, LINC00969	HG00096,HG00097,HG00099,HG00100,HG00101,HG00102,HG00103,HG00105,HG00106,HG00107,HG00108,HG00109,HG00110,HG00112,HG00113,HG00114,HG00115,HG00116,HG00117,HG00118,HG00119,HG00121,HG00123,HG00125,HG00126,HG00127,HG00129,HG00130,HG00131,HG00132,HG00133,HG00136,HG00137,HG00138,HG00140,HG00141,HG00142,HG00143,HG00145,HG00146,HG00148,HG00149,HG00150,HG00151,HG00155,HG00158,HG00159,HG00160,HG00171,HG00173…	27942
chr3	195691379	195720039	nsv1008017	0	195691379	195691379	200,0,0	loss	Coe et al 2014	25217958	Oligo aCGH, SNP array			nssv3616866,nssv3616865,nssv3616860,nssv3616864,nssv3616862,nssv3616863,nssv3616861,nssv3616867,nssv3737099,nssv3737104,nssv3737100,nssv3737103,nssv3737102,nssv3737101,nssv3737105	29084	0	15		MIR570, LINC00969		28660
chr3	195691499	195695099	dgv2882e59	0	195691499	195691499	0,0,200	duplication	1000 Genomes Consortium Pilot Project	20981092	Digital array, Oligo aCGH, PCR, Sequencing			esv3432341,esv3443118	185	2	0		LINC00969	NA12878,NA12892	3600
chr3	195691628	195717329	nsv1110423	0	195691628	195691628	0,0,200	duplication	Alsmadi et al 2014	24896259	Sequencing			nssv3960074	2	1	0		MIR570, LINC00969	KWS1	25701
chr3	195692325	195750960	esv32809	0	195692325	195692325	139,69,19	gain+loss	de Smith et al 2007	17666407	Oligo aCGH			essv97308,essv95621,essv101436,essv95505,essv101047,essv97235,essv92879,essv100691,essv94721,essv94078,essv95058,essv93722,essv96658,essv100531,essv94846,essv97764,essv98726,essv93330,essv95508,essv96498,essv95430,essv98319,essv95212,essv101784,essv93127,essv100128,essv95310,essv95577,essv94226,essv95254,essv99172,essv95665,essv100373,essv101134,essv95905	51	11	20		MUC20, MUC4, MIR570, LINC00969	##########	58635
chr3	195692338	195717093	nsv820550	0	195692338	195692338	0,0,200	duplication	Ju et al 2010	20802225	Sequencing			nssv1420370	1	1	0		MIR570, LINC00969	NA10851	24755
chr3	195692491	195862826	nsv829825	0	195692491	195692491	200,0,0	loss	Wong et al 2007	17160897	BAC aCGH			nssv1443302,nssv1443305,nssv1443303,nssv1443301,nssv1443304	95	0	5		MUC20, MUC4, MIR570, LINC00969		170335
chr3	195693935	195693991	nsv1139194	0	195693935	195693935	200,0,0	deletion	Alsmadi et al 2014	24896259	Sequencing			nssv3957435,nssv3974374	2	0	2		LINC00969	KWS1,KWS2	56
chr3	195694482	195695026	esv2726483	0	195694482	195694482	200,0,0	deletion	Wong et al 2012b	23290073	Sequencing			essv6843598,essv6829621,essv6754045,essv6973659,essv6962657,essv6918136,essv6848139,essv6860046,essv6955927,essv6790232,essv6670082	96	0	11		LINC00969	SSM002,SSM009,SSM017,SSM026,SSM027,SSM029,SSM031,SSM058,SSM081,SSM086,SSM088	544
chr3	195694534	195694933	esv1975660	0	195694534	195694534	200,0,0	deletion	Bentley et al 2008	18987734	Sequencing			essv4917254	1	0	1		LINC00969	NA18507	399
chr3	195694553	195695048	esv5061	0	195694553	195694553	200,0,0	loss	Wang et al 2008	18987735	Sequencing			essv27502	1	0	1		LINC00969	YH	495
chr3	195694599	195694737	esv998666	0	195694599	195694599	200,0,0	deletion	Pang et al 2010	20482838	Oligo aCGH, Sequencing, SNP array			essv3584999	3	0	1		LINC00969	HuRef	138
chr3	195694684	195694826	nsv1074656	0	195694684	195694684	200,0,0	deletion	Thareja et al 2015	25765185	Sequencing			nssv3769856	1	0	1		LINC00969	KWP1	142
chr3	195694685	195694810	nsv1126027	0	195694685	195694685	200,0,0	deletion	Alsmadi et al 2014	24896259	Sequencing			nssv3984235	2	0	1		LINC00969	KWS1	125
chr3	195696300	195706899	dgv2883e59	0	195696300	195696300	0,0,200	duplication	1000 Genomes Consortium Pilot Project	20981092	Digital array, Oligo aCGH, PCR, Sequencing			esv3369329,esv3349128	185	2	0		MIR570, LINC00969	NA12878,NA12892	10599
chr3	195696652	195730187	dgv8840n54	0	195696652	195696652	200,0,0	loss	Cooper et al 2011	21841781	Oligo aCGH, SNP array			nsv593034,nsv593038	17421	0	2		MUC20, MIR570, LINC00969		33535
chr3	195698773	195712744	dgv8841n54	0	195698773	195698773	200,0,0	loss	Cooper et al 2011	21841781	Oligo aCGH, SNP array			nsv593037,nsv593035,nsv593040,nsv593039	17421	0	8		MIR570, LINC00969		13971
chr3	195698773	195714541	nsv593036	0	195698773	195698773	200,0,0	loss	Cooper et al 2011	21841781	Oligo aCGH, SNP array			nssv986822	17421	0	1		MIR570, LINC00969		15768
chr3	195698962	195699559	esv2726484	0	195698962	195698962	200,0,0	deletion	Wong et al 2012b	23290073	Sequencing			essv6726507,essv6947191,essv6843709,essv6872248,essv6723987,essv6777582,essv6929809,essv6910731,essv6903156,essv6785745,essv6864809,essv6714919,essv6700390,essv6886490,essv6922685,essv6955741,essv6711259,essv6833214,essv6882664,essv6767037,essv6739428,essv6689875,essv6869232,essv6781595,essv6829622,essv6704444,essv6821836,essv6679836,essv6722664,essv6798189,essv6962658,essv6892919,essv6804961,ess…	96	0	50		MIR570, LINC00969	SSM002,SSM003,SSM004,SSM007,SSM012,SSM013,SSM015,SSM017,SSM019,SSM020,SSM022,SSM023,SSM024,SSM026,SSM027,SSM028,SSM031,SSM033,SSM034,SSM036,SSM037,SSM039,SSM040,SSM041,SSM042,SSM043,SSM044,SSM045,SSM046,SSM047,SSM052,SSM064,SSM067,SSM068,SSM069,SSM072,SSM074,SSM079,SSM080,SSM081,SSM082,SSM084,SSM086,SSM088,SSM089,SSM090,SSM091,SSM096,SSM098,SSM100	597
chr3	195699054	195699511	esv2110612	0	195699054	195699054	200,0,0	deletion	Bentley et al 2008	18987734	Sequencing			essv4749704	1	0	1		MIR570, LINC00969	NA18507	457
chr3	195699121	195730018	nsv436932	0	195699121	195699121	200,0,0	loss	Conrad et al 2006	16327808	Oligo aCGH, SNP array			nssv466813	60	0	1		MUC20, MIR570, LINC00969	NA12865	30897
chr3	195699191	195700365	esv2453319	0	195699191	195699191	0,0,200	insertion	McKernan et al 2009	19546169	Sequencing			essv5188766	1	1	0		MIR570, LINC00969	NA18507	1174
chr3	195699225	195699305	nsv1121617	0	195699225	195699225	200,0,0	deletion	Alsmadi et al 2014	24896259	Sequencing			nssv3968261	2	0	1		LINC00969	KWS2	80
chr3	195699295	195699377	nsv237215	0	195699295	195699295	200,0,0	deletion	Mills et al 2006	16902084	Sequencing			nssv255793	24	0	0		LINC00969		82
chr3	195699914	195700008	nsv1132928	0	195699914	195699914	0,0,200	insertion	Alsmadi et al 2014	24896259	Sequencing			nssv3987722	2	1	0		LINC00969	KWS1	94
chr3	195699977	195700072	dgv2684n106	0	195699977	195699977	0,0,200	tandem duplication	Alsmadi et al 2014	24896259	Sequencing			nsv1142379,nsv1111261	2	0	0		LINC00969	KWS1,KWS2	95
chr3	195699994	195700175	esv8278	0	195699994	195699994	0,0,200	gain	Ahn et al 2009	19470904	Sequencing			essv30719	1	0	0		LINC00969		181
chr3	195700015	195700066	nsv1147668	0	195700015	195700015	0,0,200	insertion	John et al 2014	26484159	Sequencing			nssv3996458	1	1	0		LINC00969	KWB1	51
chr3	195701324	195716018	nsv515001	0	195701324	195701324	0,0,200	gain	Campbell et al 2011	21397061	Oligo aCGH			nssv2895995,nssv2895929,nssv2895928,nssv2896017,nssv2895747,nssv2896034,nssv2896175,nssv2895728,nssv2895999,nssv2895936,nssv2896146,nssv2895752,nssv2896066,nssv2896070,nssv2895704,nssv2895996,nssv2895966,nssv2895943,nssv2895965,nssv2895941,nssv2895957,nssv2895974,nssv2895989,nssv2896151,nssv2895716,nssv2894706,nssv2894760,nssv2895661,nssv2895676,nssv2896036,nssv2895677,nssv2896031,nssv2894727,nss…	2366	478	0		LINC00969	NA06984,NA06985,NA06986,NA06989,NA06991,NA06993,NA06994,NA06995,NA07000,NA07014,NA07019,NA07022,NA07031,NA07034,NA07037,NA07048,NA07051,NA07055,NA07056,NA07346,NA07347,NA07348,NA07349,NA07357,NA07435,NA10830,NA10831,NA10835,NA10836,NA10837,NA10839,NA10840,NA10843,NA10845,NA10846,NA10847,NA10850,NA10851,NA10852,NA10855,NA10856,NA10857,NA10859,NA10860,NA10863,NA10864,NA11829,NA11830,NA11831,NA11832…	14694
chr3	195701333	195715803	dgv8842n54	0	195701333	195701333	200,0,0	loss	Cooper et al 2011	21841781	Oligo aCGH, SNP array			nsv593044,nsv593046,nsv593045,nsv593042,nsv593041	17421	0	10		LINC00969		14470
chr3	195702605	195702677	nsv1116018	0	195702605	195702605	0,0,200	insertion	Alsmadi et al 2014	24896259	Sequencing			nssv3978580	2	1	0		LINC00969	KWS2	72
chr3	195702637	195702756	nsv1143070	0	195702637	195702637	0,0,200	tandem duplication	Alsmadi et al 2014	24896259	Sequencing			nssv3979836,nssv3962553	2	0	0		LINC00969	KWS1,KWS2	119
chr3	195702724	195733813	dgv5030n100	0	195702724	195702724	200,0,0	loss	Coe et al 2014	25217958	Oligo aCGH, SNP array			nsv1014901,nsv1014132	29084	0	2		MUC20, LINC00969		31089
chr3	195702724	195737983	dgv5031n100	0	195702724	195702724	139,69,19	gain+loss	Coe et al 2014	25217958	Oligo aCGH, SNP array			nsv1010824,nsv997340,nsv997415	29084	7	10		MUC20, LINC00969		35259
chr3	195702724	195755487	dgv5032n100	0	195702724	195702724	0,0,200	gain	Coe et al 2014	25217958	Oligo aCGH, SNP array			nsv1011330,nsv1013121,nsv1013860,nsv1011076,nsv1013585	29084	9	0		MUC20, MUC4, LINC00969		52763
chr3	195702751	195726143	dgv8843n54	0	195702751	195702751	200,0,0	loss	Cooper et al 2011	21841781	Oligo aCGH, SNP array			nsv593043,nsv593050	17421	0	2		MUC20, LINC00969		23392
chr3	195703239	195737983	nsv997633	0	195703239	195703239	0,0,200	gain	Coe et al 2014	25217958	Oligo aCGH, SNP array			nssv3616962	29084	1	0		MUC20, LINC00969		34744
chr3	195706671	195924478	esv2751988	0	195706671	195706671	0,0,200	gain	Pinto et al 2007	17911159	SNP array			essv6982791,essv6986260,essv6988584	771	3	0		MUC20, MIR6829, MUC4, LINC00969, TNK2	BEC_593	217807
chr3	195707310	195717039	dgv8844n54	0	195707310	195707310	200,0,0	loss	Cooper et al 2011	21841781	Oligo aCGH, SNP array			nsv593047,nsv593049,nsv593048	17421	0	3		LINC00969		9729
chr3	195707600	195719508	dgv2884e59	0	195707600	195707600	0,0,200	duplication	1000 Genomes Consortium Pilot Project	20981092	Digital array, Oligo aCGH, PCR, Sequencing			esv3337292,esv3347791	185	2	0		LINC00969	NA12878,NA12892	11908
chr3	195709100	195712308	esv3333182	0	195709100	195709100	0,0,200	duplication	1000 Genomes Consortium Pilot Project	20981092	Digital array, Oligo aCGH, PCR, Sequencing			essv8693946	185	1	0		LINC00969	NA19239	3208
chr3	195709326	195714836	nsv509876	0	195709326	195709326	139,69,19	sequence alteration	Teague et al 2010	20534489	BAC aCGH, Oligo aCGH, Optical mapping, Sequencing			nssv622043	4	0	0		LINC00969	NA10860	5510
chr3	195710743	195711416	esv2726486	0	195710743	195710743	200,0,0	deletion	Wong et al 2012b	23290073	Sequencing			essv6679837,essv6836818,essv6836819,essv6700391,essv6777583,essv6864811,essv6973661,essv6675884,essv6886492,essv6813774,essv6770211,essv6770212,essv6794025,essv6892923,essv6926277,essv6670084	96	0	14		LINC00969	SSM019,SSM029,SSM031,SSM032,SSM033,SSM039,SSM065,SSM067,SSM071,SSM077,SSM083,SSM089,SSM096,SSM098	673
chr3	195711099	195711689	esv2307169	0	195711099	195711099	200,0,0	deletion	Bentley et al 2008	18987734	Sequencing			essv4721170	1	0	1		LINC00969	NA18507	590
chr3	195711194	195711315	nsv956294	0	195711194	195711194	200,0,0	deletion	Dogan et al 2014	24416366	Sequencing			nssv3004630	1	0	1		LINC00969	BILGI_BIOE	121
chr3	195711595	195726386	dgv8845n54	0	195711595	195711595	200,0,0	loss	Cooper et al 2011	21841781	Oligo aCGH, SNP array			nsv593052,nsv593051	17421	0	2		MUC20, LINC00969		14791
chr3	195711868	195998694	nsv822410	0	195711868	195711868	200,0,0	loss	Park et al 2010	20364138	Oligo aCGH			nssv1435014	31	0	1		MUC20, MIR6829, MUC4, LINC00969, TNK2, SDHAP1	NA18942	286826
chr3	195712337	195714720	esv2605738	0	195712337	195712337	200,0,0	deletion	McKernan et al 2009	19546169	Sequencing			essv5219217	1	0	1		-	NA18507	2383
chr3	195712679	195713069	esv1985853	0	195712679	195712679	200,0,0	deletion	Bentley et al 2008	18987734	Sequencing			essv4890142	1	0	1		-	NA18507	390
chr3	195713833	195713891	nsv237071	0	195713833	195713833	200,0,0	deletion	Mills et al 2006	16902084	Sequencing			nssv255649	24	0	0		-		58
chr3	195714083	195714367	esv2726487	0	195714083	195714083	200,0,0	deletion	Wong et al 2012b	23290073	Sequencing			essv6951282,essv6707871	96	0	2		-	SSM025,SSM041	284
chr3	195714129	195714433	nsv237496	0	195714129	195714129	200,0,0	deletion	Mills et al 2006	16902084	Sequencing			nssv256074	24	0	0		-		304
chr3	195715095	195715295	esv8588	0	195715095	195715095	0,0,200	gain	Ahn et al 2009	19470904	Sequencing			essv31029	1	0	0		-		200
chr3	195715683	195737983	nsv1010229	0	195715683	195715683	139,69,19	gain+loss	Coe et al 2014	25217958	Oligo aCGH, SNP array			nssv3737134,nssv3616975,nssv3616971,nssv3616974,nssv3616970,nssv3616973,nssv3616972,nssv3737133,nssv3737132	29084	4	5		MUC20		22300
chr3	195715683	195751990	dgv5033n100	0	195715683	195715683	200,0,0	loss	Coe et al 2014	25217958	Oligo aCGH, SNP array			nsv1005459,nsv1012606,nsv1010458	29084	0	4		MUC20, MUC4		36307
chr3	195717001	195717463	esv2327972	0	195717001	195717001	200,0,0	deletion	Bentley et al 2008	18987734	Sequencing			essv4986025	1	0	1		-	NA18507	462
chr3	195717109	195717230	nsv1123729	0	195717109	195717109	200,0,0	deletion	Alsmadi et al 2014	24896259	Sequencing			nssv3974375,nssv3970278	2	0	2		-	KWS1,KWS2	121
chr3	195717152	195717257	nsv1148843	0	195717152	195717152	200,0,0	deletion	John et al 2014	26484159	Sequencing			nssv3997633	1	0	1		-	KWB1	105
chr3	195717153	195717260	dgv2685n106	0	195717153	195717153	200,0,0	deletion	Alsmadi et al 2014	24896259	Sequencing			nsv1145525,nsv1130804	2	0	2		-	KWS1,KWS2	107
chr3	195717165	195717315	nsv1073276	0	195717165	195717165	200,0,0	deletion	Thareja et al 2015	25765185	Sequencing			nssv3766016	1	0	1		-	KWP1	150
chr3	195719713	195747880	nsv1009523	0	195719713	195719713	0,0,200	gain	Coe et al 2014	25217958	Oligo aCGH, SNP array			nssv3737135,nssv3616981,nssv3616980	29084	3	0		MUC20, MUC4		28167
chr3	195721256	195721309	nsv1139195	0	195721256	195721256	200,0,0	deletion	Alsmadi et al 2014	24896259	Sequencing			nssv3991814	2	0	1		MUC20	KWS2	53
chr3	195721267	195722530	nsv436752	0	195721267	195721267	0,0,200	insertion	Korbel et al 2007	17901297	FISH, Oligo aCGH, PCR, Sequencing			nssv466057	2	1	0		MUC20	NA18505	1263
chr3	195721626	195726575	nsv965248	0	195721626	195721626	0,0,200	duplication	Sudmant et al 2013	23825009	Oligo aCGH, Sequencing			nssv2309620,nssv2309676,nssv2307467,nssv2309624,nssv2307479,nssv2309677,nssv2307493,nssv2309628,nssv2307470,nssv2309634,nssv2307494,nssv2309644,nssv2307468,nssv2309637,nssv2307465,nssv2309640,nssv2307498,nssv2309654,nssv2307481,nssv2309643,nssv2309666,nssv2309645,nssv2309667,nssv2309646,nssv2307464,nssv2309635,nssv2307475,nssv2309674,nssv2309669,nssv2309639,nssv2307492,nssv2309638,nssv2307495,nss…	97	10	0		MUC20	HGDP00456,HGDP00521,HGDP00542,HGDP00665,HGDP00778,HGDP00927,HGDP00998,HGDP01029,HGDP01284,HGDP01307	4949
chr3	195723829	195726329	nsv950301	0	195723829	195723829	200,0,0	deletion	Dogan et al 2014	24416366	Sequencing			nssv2996593	1	0	1		MUC20	BILGI_BIOE	2500
chr3	195724226	195737669	nsv471428	0	195724226	195724226	0,0,200	gain	Alkan et al 2009	19718026	Oligo aCGH, Sequencing			nssv548251,nssv548253,nssv548252	3	3	0		MUC20	JDW,NA18507,YH	13443
chr3	195725112	195725708	esv2726488	0	195725112	195725112	200,0,0	deletion	Wong et al 2012b	23290073	Sequencing			essv6836816,essv6785744,essv6833209,essv6714917,essv6711261,essv6821835,essv6896328,essv6918135,essv6955924,essv6718794,essv6840638	96	0	11		MUC20	SSM017,SSM026,SSM042,SSM043,SSM044,SSM069,SSM079,SSM082,SSM083,SSM084,SSM099	596
chr3	195725120	195725633	nsv237976	0	195725120	195725120	200,0,0	deletion	Mills et al 2006	16902084	Sequencing			nssv256554	24	0	0		MUC20		513
chr3	195725140	195730369	dgv968e214	0	195725140	195725140	0,0,200	gain	1000 Genomes Consortium Phase 3	21293372	Sequencing			esv3599245,esv3599244,esv3599243	2504	1969	0		MUC20	HG00096,HG00097,HG00099,HG00100,HG00101,HG00103,HG00105,HG00106,HG00109,HG00111,HG00113,HG00114,HG00116,HG00117,HG00119,HG00121,HG00123,HG00125,HG00126,HG00127,HG00129,HG00131,HG00132,HG00133,HG00136,HG00137,HG00140,HG00141,HG00142,HG00143,HG00145,HG00146,HG00148,HG00150,HG00151,HG00155,HG00158,HG00159,HG00171,HG00174,HG00176,HG00179,HG00183,HG00185,HG00186,HG00187,HG00188,HG00189,HG00190,HG00231…	5229
chr3	195725340	195725796	nsv236267	0	195725340	195725340	200,0,0	deletion	Mills et al 2006	16902084	Sequencing			nssv254845	24	0	0		MUC20		456
chr3	195725601	195725907	esv2726489	0	195725601	195725601	200,0,0	deletion	Wong et al 2012b	23290073	Sequencing			essv6843820,essv6679838,essv6724009,essv6789867,essv6872251,essv6774080,essv6903160,essv6785746,essv6714922,essv6968686,essv6951283,essv6911374,essv6833215,essv6674131,essv6962660,essv6751130,essv6918138,essv6844441,essv6802128,essv6955933,essv6914552,essv6730279	96	0	22		MUC20	SSM001,SSM002,SSM005,SSM007,SSM013,SSM016,SSM017,SSM025,SSM026,SSM027,SSM028,SSM033,SSM043,SSM047,SSM057,SSM066,SSM069,SSM070,SSM073,SSM082,SSM085,SSM091	306
chr3	195725609	195732208	esv3418712	0	195725609	195725609	0,0,200	duplication	1000 Genomes Consortium Pilot Project	20981092	Digital array, Oligo aCGH, PCR, Sequencing			essv8693947	185	1	0		MUC20	NA19238	6599
chr3	195725709	195750108	dgv2885e59	0	195725709	195725709	0,0,200	duplication	1000 Genomes Consortium Pilot Project	20981092	Digital array, Oligo aCGH, PCR, Sequencing			esv3378973,esv3449177	185	2	0		MUC20, MUC4	NA19238,NA19240	24399
chr3	195725728	195750129	nsv1139806	0	195725728	195725728	0,0,200	duplication	Alsmadi et al 2014	24896259	Sequencing			nssv3978142	2	1	0		MUC20, MUC4	KWS2	24401
chr3	195726079	195730018	nsv593053	0	195726079	195726079	200,0,0	loss	Cooper et al 2011	21841781	Oligo aCGH, SNP array			nssv986848	17421	0	1		MUC20		3939
chr3	195726327	195747829	nsv1153989	0	195726327	195726327	0,0,200	duplication	John et al 2014	26484159	Sequencing			nssv4003264	1	1	0		MUC20, MUC4	KWB1	21502
chr3	195726329	195747329	nsv950303	0	195726329	195726329	0,0,200	duplication	Dogan et al 2014	24416366	Sequencing			nssv2996594	1	1	0		MUC20, MUC4	BILGI_BIOE	21000
chr3	195727599	195729632	dgv850n67	0	195727599	195727599	200,0,0	loss	Park et al 2010	20364138	Oligo aCGH			nsv822412,nsv822411	31	0	2		MUC20	AK10,AK12	2033
chr3	195727599	195729632	nsv820762	0	195727599	195727599	0,0,200	duplication	Ju et al 2010	20802225	Sequencing			nssv1420371	1	1	0		MUC20	NA10851	2033
chr3	195728809	195740008	esv3330755	0	195728809	195728809	0,0,200	duplication	1000 Genomes Consortium Pilot Project	20981092	Digital array, Oligo aCGH, PCR, Sequencing			essv8693949	185	1	0		MUC20	NA12891	11199
chr3	195728991	195737982	esv3569211	0	195728991	195728991	200,0,0	loss	Uddin et al 2014	25503493	SNP array			essv9769391	873	0	1		MUC20	400234CA	8991
chr3	195729163	195737982	dgv1443e212	0	195729163	195729163	0,0,200	gain	Uddin et al 2014	25503493	SNP array			esv3575644,esv3575643	873	6	0		MUC20	400069CN,400581VJ,400833BB,401677MM,401852SK,401908YM	8819
chr3	195729718	195742398	nsv819699	0	195729718	195729718	200,0,0	loss	Kim et al 2009	19587683	Oligo aCGH, Sequencing, SNP array			nssv1418634	2	0	1		MUC20	AK1	12680
chr3	195729923	195740172	nsv822413	0	195729923	195729923	0,0,200	gain	Park et al 2010	20364138	Oligo aCGH			nssv1435803	31	1	0		MUC20	NA18566	10249
chr3	195729923	195747381	nsv821242	0	195729923	195729923	0,0,200	duplication	Ju et al 2010	20802225	Sequencing			nssv1420372	1	1	0		MUC20, MUC4	NA10851	17458
chr3	195730269	195741722	dgv969e214	0	195730269	195730269	0,0,200	gain	1000 Genomes Consortium Phase 3	21293372	Sequencing			esv3599247,esv3599248	2504	912	0		MUC20	HG00097,HG00099,HG00100,HG00101,HG00105,HG00106,HG00113,HG00114,HG00116,HG00117,HG00119,HG00127,HG00129,HG00132,HG00133,HG00136,HG00142,HG00145,HG00146,HG00148,HG00150,HG00151,HG00155,HG00158,HG00159,HG00174,HG00176,HG00183,HG00188,HG00189,HG00231,HG00233,HG00235,HG00245,HG00246,HG00250,HG00251,HG00252,HG00254,HG00255,HG00257,HG00258,HG00260,HG00261,HG00264,HG00265,HG00268,HG00271,HG00272,HG00273…	11453
chr3	195730269	195744191	dgv970e214	0	195730269	195730269	200,0,0	loss	1000 Genomes Consortium Phase 3	21293372	Sequencing			esv3599246,esv3599249	2504	0	624		MUC20	HG00096,HG00109,HG00110,HG00119,HG00121,HG00123,HG00125,HG00126,HG00131,HG00137,HG00143,HG00171,HG00188,HG00190,HG00231,HG00238,HG00265,HG00276,HG00284,HG00288,HG00318,HG00320,HG00321,HG00323,HG00334,HG00336,HG00338,HG00346,HG00349,HG00353,HG00367,HG00378,HG00382,HG00403,HG00404,HG00406,HG00409,HG00421,HG00422,HG00428,HG00436,HG00437,HG00442,HG00443,HG00445,HG00448,HG00449,HG00451,HG00452,HG00457…	13922
chr3	195730350	195744391	esv3563158	0	195730350	195730350	200,0,0	deletion	Boomsma et al 2014	23714750	Sequencing			essv9761905	767	0	1		MUC20		14041
chr3	195730376	195744203	dgv906e199	0	195730376	195730376	200,0,0	deletion	1000 Genomes Consortium Phase 1	23128226	Merging, Oligo aCGH, PCR, Sequencing, SNP array			esv2666505,esv2670832	1151	0	93		MUC20	HG00098,HG00126,HG00137,HG00143,HG00152,HG00185,HG00188,HG00231,HG00242,HG00276,HG00306,HG00318,HG00334,HG00336,HG00346,HG00367,HG00375,HG00421,HG00422,HG00427,HG00442,HG00449,HG00464,HG00472,HG00473,HG00475,HG00478,HG00479,HG00512,HG00513,HG00534,HG00559,HG00577,HG00584,HG00590,HG00610,HG00619,HG00626,HG00629,HG00638,HG00641,HG00657,HG00663,HG00672,HG00690,HG00692,HG00693,HG00699,HG00702,HG00705…	13827
chr3	195730387	195744323	esv2726490	0	195730387	195730387	200,0,0	deletion	Wong et al 2012b	23290073	Sequencing			essv6843931,essv6733941,essv6911485,essv6739429,essv6973663,essv6748292,essv6764615,essv6751135,essv6934031,essv6762256,essv6742650,essv6754920,essv6745456,essv6756993	96	0	14		MUC20	SSM001,SSM002,SSM008,SSM021,SSM029,SSM049,SSM052,SSM053,SSM055,SSM056,SSM057,SSM059,SSM062,SSM063	13936
chr3	195730981	195874707	esv3893850	0	195730981	195730981	0,0,200	gain	Suktitipat et al 2014	25118596	SNP array			essv25788008,essv25788620	3017	2	0		MUC20, MUC4, TNK2		143726
chr3	195731128	195743129	esv3244495	0	195731128	195731128	0,0,200	duplication	Pang et al 2013b	24192839	Sequencing			essv7514062	1	1	0		MUC20	HuRef	12001
chr3	195732609	195740108	esv3417335	0	195732609	195732609	0,0,200	duplication	1000 Genomes Consortium Pilot Project	20981092	Digital array, Oligo aCGH, PCR, Sequencing			essv8693950	185	1	0		MUC20	NA12892	7499
chr3	195733593	195737982	esv3569212	0	195733593	195733593	200,0,0	loss	Uddin et al 2014	25503493	SNP array			essv9769399	873	0	1		-	400375KA	4389
chr3	195733593	195737982	esv3575645	0	195733593	195733593	0,0,200	gain	Uddin et al 2014	25503493	SNP array			essv9769398	873	1	0		-	400083TG	4389
chr3	195737239	195775218	esv3569213	0	195737239	195737239	200,0,0	loss	Uddin et al 2014	25503493	SNP array			essv9769401	873	0	1		MUC4	401580CA	37979
chr3	195738125	195746886	nsv237230	0	195738125	195738125	200,0,0	deletion	Mills et al 2006	16902084	Sequencing			nssv255808	24	0	0		MUC4		8761
chr3	195742309	195747508	esv3336793	0	195742309	195742309	0,0,200	duplication	1000 Genomes Consortium Pilot Project	20981092	Digital array, Oligo aCGH, PCR, Sequencing			essv8693952	185	1	0		MUC4	NA12892	5199
chr3	195744427	195747829	nsv1078527	0	195744427	195744427	0,0,200	duplication	Thareja et al 2015	25765185	Sequencing			nssv3762206	1	1	0		MUC4	KWP1	3402
chr3	195746722	195751213	nsv819185	0	195746722	195746722	0,0,200	gain	Kim et al 2009	19587683	Oligo aCGH, Sequencing, SNP array			nssv1419639	2	1	0		MUC4	AK1	4491
chr3	195746912	195915321	dgv5034n100	0	195746912	195746912	0,0,200	gain	Coe et al 2014	25217958	Oligo aCGH, SNP array			nsv1003062,nsv997893	29084	2	0		MIR6829, MUC4, TNK2		168409
chr3	195747381	195750946	nsv820414	0	195747381	195747381	0,0,200	duplication	Ju et al 2010	20802225	Sequencing			nssv1420373	1	1	0		MUC4	NA10851	3565
chr3	195749536	195846014	nsv508978	0	195749536	195749536	0,0,200	insertion	Teague et al 2010	20534489	BAC aCGH, Oligo aCGH, Optical mapping, Sequencing			nssv619351	4	1	0		MUC4	NA10860	96478
chr3	195749929	195783829	nsv950304	0	195749929	195749929	200,0,0	deletion	Dogan et al 2014	24416366	Sequencing			nssv2996595	1	0	1		MUC4	BILGI_BIOE	33900
chr3	195750919	195790007	nsv593054	0	195750919	195750919	200,0,0	loss	Cooper et al 2011	21841781	Oligo aCGH, SNP array			nssv986849,nssv986850	17421	0	2		MUC4		39088
chr3	195754764	195755107	esv2322856	0	195754764	195754764	200,0,0	deletion	Bentley et al 2008	18987734	Sequencing			essv4578036	1	0	1		MUC4	NA18507	343
chr3	195754781	195754868	nsv1125791	0	195754781	195754781	0,0,200	tandem duplication	Alsmadi et al 2014	24896259	Sequencing			nssv3983996	2	0	0		MUC4	KWS2	87
chr3	195760237	195760802	esv2726491	0	195760237	195760237	200,0,0	deletion	Wong et al 2012b	23290073	Sequencing			essv6794026,essv6938368,essv6802129	96	0	3		MUC4	SSM022,SSM071,SSM073	565
chr3	195760416	195760779	esv3881	0	195760416	195760416	200,0,0	loss	Wang et al 2008	18987735	Sequencing			essv26322	1	0	1		MUC4	YH	363
chr3	195760492	195760644	nsv1122467	0	195760492	195760492	200,0,0	deletion	Alsmadi et al 2014	24896259	Sequencing			nssv3970672	2	0	1		MUC4	KWS1	152
chr3	195760492	195760650	esv3563161	0	195760492	195760492	200,0,0	deletion	Boomsma et al 2014	23714750	Sequencing			essv9761908	767	0	1		MUC4		158
chr3	195760527	195760628	nsv1144561	0	195760527	195760527	200,0,0	deletion	Alsmadi et al 2014	24896259	Sequencing			nssv3995397	2	0	1		MUC4	KWS1	101
chr3	195760562	195760563	esv1459873	0	195760562	195760562	0,0,200	insertion	Levy et al 2007	17803354	Merging, Oligo aCGH, Sequencing, SNP array			essv4196271	2	1	0		MUC4	HuRef	1
chr3	195760566	195760629	nsv1121618	0	195760566	195760566	200,0,0	deletion	Alsmadi et al 2014	24896259	Sequencing			nssv3968262	2	0	1		MUC4	KWS2	63
chr3	195760581	195760712	esv2660697	0	195760581	195760581	200,0,0	deletion	1000 Genomes Consortium Phase 1	23128226	Merging, Oligo aCGH, PCR, Sequencing, SNP array			essv5402162,essv5872831,essv5480430,essv6153340,essv5500951,essv5812827,essv5411391,essv6404503,essv5515626,essv6190940,essv5573525,essv6428974,essv5667637,essv6432135,essv5397607,essv6066275,essv5633555,essv6435039,essv5426093,essv6446305,essv5559889,essv6293937,essv5495028,essv6573546,essv5520258,essv6020424,essv5479292,essv6287073,essv5412778,essv6523882,essv5415214,essv6122235,essv5579748,ess…	1151	0	68		MUC4	HG00122,HG00124,HG00125,HG00139,HG00154,HG00174,HG00182,HG00183,HG00185,HG00237,HG00250,HG00251,HG00254,HG00256,HG00259,HG00274,HG00281,HG00315,HG00319,HG00320,HG00330,HG00337,HG00343,HG00344,HG00345,HG00346,HG00525,HG00537,HG00620,HG00641,HG00683,HG00698,HG00705,HG01051,HG01073,HG01113,HG01173,HG01357,HG01366,HG01375,HG01377,HG01492,NA06986,NA07051,NA11830,NA11894,NA12003,NA12006,NA18487,NA18532…	131
chr3	195760588	195760589	esv1453227	0	195760588	195760588	0,0,200	insertion	Levy et al 2007	17803354	Merging, Oligo aCGH, Sequencing, SNP array			essv4338069	2	1	0		MUC4	HuRef	1
chr3	195762645	195762646	esv1585265	0	195762645	195762645	0,0,200	insertion	Levy et al 2007	17803354	Merging, Oligo aCGH, Sequencing, SNP array			essv4161494	2	1	0		MUC4	HuRef	1
chr3	195764068	195764496	esv2726492	0	195764068	195764068	200,0,0	deletion	Wong et al 2012b	23290073	Sequencing			essv6714923,essv6774081,essv6922475,essv6968687,essv6722666	96	0	5		MUC4	SSM018,SSM028,SSM043,SSM045,SSM066	428
chr3	195764271	195764329	nsv1121619	0	195764271	195764271	200,0,0	deletion	Alsmadi et al 2014	24896259	Sequencing			nssv3968263	2	0	1		MUC4	KWS2	58
chr3	195766220	195795668	nsv4182	0	195766220	195766220	0,0,200	insertion	Kidd et al 2008	18451855	FISH, Multiple complete digestion, Oligo aCGH, Sequencing			nssv7058,nssv3224,nssv2442	9	3	0		MUC4	NA12156,NA12878,NA18555	29448
chr3	195767005	195768161	esv2726493	0	195767005	195767005	200,0,0	deletion	Wong et al 2012b	23290073	Sequencing			essv6973664	96	0	1		MUC4	SSM029	1156
chr3	195767497	195767814	dgv907e199	0	195767497	195767497	200,0,0	deletion	1000 Genomes Consortium Phase 1	23128226	Merging, Oligo aCGH, PCR, Sequencing, SNP array			esv2675351,esv2658630	1151	0	37		MUC4	HG00650,HG01171,HG01390,HG01462,HG01488,NA18489,NA18505,NA18516,NA18519,NA18605,NA18858,NA18861,NA18871,NA18916,NA18923,NA19116,NA19129,NA19130,NA19190,NA19198,NA19257,NA19312,NA19375,NA19383,NA19384,NA19395,NA19396,NA19399,NA19404,NA19463,NA19700,NA19920,NA20126,NA20332,NA20341,NA20348,NA20356	317
chr3	195767497	195767931	esv2673724	0	195767497	195767497	200,0,0	deletion	1000 Genomes Consortium Phase 1	23128226	Merging, Oligo aCGH, PCR, Sequencing, SNP array			essv6594660,essv6093640,essv6492091,essv5419281,essv6573770,essv5491455,essv6210775,essv5999431,essv6532256,essv5973880,essv6285337,essv5925961,essv6251466,essv6166175	1151	0	14		MUC4	HG01171,HG01390,HG01462,HG01488,NA18923,NA19190,NA19213,NA19395,NA19399,NA19463,NA19920,NA20294,NA20317,NA20341	434
chr3	195767554	195767555	esv1499327	0	195767554	195767554	0,0,200	insertion	Levy et al 2007	17803354	Merging, Oligo aCGH, Sequencing, SNP array			essv4250748	2	1	0		MUC4	HuRef	1
chr3	195767613	195767750	nsv1117950	0	195767613	195767613	200,0,0	deletion	Alsmadi et al 2014	24896259	Sequencing			nssv3980152	2	0	1		MUC4	KWS1	137
chr3	195767918	195767919	esv1446731	0	195767918	195767918	0,0,200	insertion	Levy et al 2007	17803354	Merging, Oligo aCGH, Sequencing, SNP array			essv3632923	2	1	0		MUC4	HuRef	1
chr3	195770915	195771485	esv3378792	0	195770915	195770915	0,0,200	duplication	1000 Genomes Consortium Pilot Project	20981092	Digital array, Oligo aCGH, PCR, Sequencing			essv8652231	185	1	0		MUC4	NA19240	570
chr3	195770956	195771577	nsv820930	0	195770956	195770956	0,0,200	duplication	Ju et al 2010	20802225	Sequencing			nssv1420374	1	1	0		MUC4	NA10851	621
chr3	195770956	195788736	esv29878	0	195770956	195770956	139,69,19	gain+loss	Conrad et al 2009	19812545	Oligo aCGH			esv10201,esv14956,esv15819	40	22	11		MUC4	NA06985,NA07037,NA07045,NA11894,NA11931,NA11993,NA11995,NA12004,NA12006,NA12156,NA12239,NA12287,NA12414,NA12489,NA12749,NA12776,NA12828,NA12878,NA15510,NA18502,NA18505,NA18517,NA18523,NA18907,NA18909,NA19099,NA19108,NA19129,NA19147,NA19190,NA19225,NA19257	17780
chr3	195771145	195771146	esv1428839	0	195771145	195771145	0,0,200	insertion	Levy et al 2007	17803354	Merging, Oligo aCGH, Sequencing, SNP array			essv3655424	2	1	0		MUC4	HuRef	1
chr3	195771167	195771299	esv2726494	0	195771167	195771167	200,0,0	deletion	Wong et al 2012b	23290073	Sequencing			essv6962661	96	0	1		MUC4	SSM027	132
chr3	195771789	195789741	nsv10382	0	195771789	195771789	139,69,19	gain+loss	Perry et al 2008	18304495	Oligo aCGH			nssv12728,nssv12507,nssv11823,nssv29073,nssv11911,nssv12179,nssv11557,nssv11606,nssv28699,nssv29159,nssv12643,nssv29232,nssv28876,nssv11928,nssv11510,nssv11874,nssv11859,nssv11512,nssv11485,nssv13470,nssv12524,nssv11518,nssv11488,nssv13343,nssv12351,nssv11627,nssv28958,nssv11854,nssv28952	31	26	3		MUC4	NA07029,NA07048,NA10839,NA10847,NA10863,NA11830,NA12155,NA12740,NA12802,NA12872,NA18504,NA18517,NA18537,NA18563,NA18564,NA18572,NA18853,NA18860,NA18942,NA18972,NA18975,NA18980,NA19007,NA19132,NA19144,NA19173,NA19221,NA19240	17952
chr3	195772114	195772205	esv2726495	0	195772114	195772114	200,0,0	deletion	Wong et al 2012b	23290073	Sequencing			essv6670085	96	0	1		MUC4	SSM031	91
chr3	195772423	195772572	esv2726497	0	195772423	195772423	200,0,0	deletion	Wong et al 2012b	23290073	Sequencing			essv6777584	96	0	1		MUC4	SSM067	149
chr3	195773361	195773898	esv2726498	0	195773361	195773361	200,0,0	deletion	Wong et al 2012b	23290073	Sequencing			essv6951284,essv6910732,essv6774082,essv6854296,essv6880942,essv6922696,essv6955752,essv6869233,essv6804962,essv6892924,essv6875235,essv6790254,essv6860048,essv6955934,essv6670086,essv6942622,essv6899167	96	0	17		MUC4	SSM003,SSM004,SSM009,SSM015,SSM023,SSM025,SSM026,SSM031,SSM066,SSM074,SSM087,SSM088,SSM090,SSM092,SSM094,SSM098,SSM100	537
chr3	195773368	195773689	esv2678798	0	195773368	195773368	200,0,0	deletion	1000 Genomes Consortium Phase 1	23128226	Merging, Oligo aCGH, PCR, Sequencing, SNP array			essv6530455,essv5536372,essv6428433,essv5407272,essv6292192,essv5421553,essv6330958,essv5731824,essv6344213,essv5937200,essv6350817,essv5760387,essv6363260,essv5588081,essv6367154,essv5428877,essv6527830,essv5460089,essv6482309,essv6132021	1151	0	20		MUC4	HG00108,HG00138,HG00140,HG00249,HG00263,HG00275,HG00276,HG00280,HG00284,HG00328,HG00335,HG00336,HG01066,HG01082,HG01354,HG01440,HG01492,NA12154,NA19394,NA19704	321
chr3	195773482	195773676	esv2726499	0	195773482	195773482	200,0,0	deletion	Wong et al 2012b	23290073	Sequencing			essv6951284,essv6869233,essv6910732,essv6880942,essv6922696,essv6955752,essv6804962,essv6892924,essv6955934,essv6875235,essv6670086,essv6942622,essv6899167	96	0	13		MUC4	SSM003,SSM004,SSM015,SSM023,SSM025,SSM026,SSM031,SSM074,SSM090,SSM092,SSM094,SSM098,SSM100	194
chr3	195773534	195773720	esv3563163	0	195773534	195773534	200,0,0	deletion	Boomsma et al 2014	23714750	Sequencing			essv9761910	767	0	1		MUC4		186
chr3	195773627	195773689	esv996857	0	195773627	195773627	200,0,0	deletion	Pang et al 2010	20482838	Oligo aCGH, Sequencing, SNP array			essv3577069	3	0	1		MUC4	HuRef	62
chr3	195773635	195773698	esv1551542	0	195773635	195773635	200,0,0	deletion	Levy et al 2007	17803354	Merging, Oligo aCGH, Sequencing, SNP array			essv3825966	2	0	1		MUC4	HuRef	63
chr3	195773635	195773840	esv2726500	0	195773635	195773635	200,0,0	deletion	Wong et al 2012b	23290073	Sequencing			essv6675885,essv6821837,essv6718797,essv6825733	96	0	4		MUC4	SSM032,SSM044,SSM079,SSM080	205
chr3	195775046	195778100	dgv2886e59	0	195775046	195775046	0,0,200	duplication	1000 Genomes Consortium Pilot Project	20981092	Digital array, Oligo aCGH, PCR, Sequencing			esv3379444,esv3361706	185	2	0		MUC4	NA19238,NA19239	3054
chr3	195775049	195775565	esv3428535	0	195775049	195775049	0,0,200	duplication	1000 Genomes Consortium Pilot Project	20981092	Digital array, Oligo aCGH, PCR, Sequencing			essv8652232	185	1	0		MUC4	NA19240	516
chr3	195775086	195778092	nsv821422	0	195775086	195775086	200,0,0	deletion	Ju et al 2010	20802225	Sequencing			nssv1420375	1	0	1		MUC4	NA10851	3006
chr3	195775361	195776736	esv2726501	0	195775361	195775361	200,0,0	deletion	Wong et al 2012b	23290073	Sequencing			essv6864813,essv6938369	96	0	2		MUC4	SSM022,SSM089	1375
chr3	195775399	195775775	esv2726502	0	195775399	195775399	200,0,0	deletion	Wong et al 2012b	23290073	Sequencing			essv6864813	96	0	1		MUC4	SSM089	376
chr3	195775935	195777861	esv2726503	0	195775935	195775935	200,0,0	deletion	Wong et al 2012b	23290073	Sequencing			essv6697489,essv6679839,essv6947192,essv6781596,essv6951286,essv6724020,essv6700392,essv6789868,essv6836823,essv6777585,essv6903161,essv6726508,essv6910733,essv6785747,essv6829623,essv6883765,essv6714924,essv6882675,essv6922476,essv6774083,essv6689876,essv6864814,essv6739430,essv6854297,essv6922708,essv6736513,essv6886493,essv6929811,essv6675886,essv6880944,essv6833216,essv6968688,essv6821838,ess…	96	0	63		MUC4	SSM003,SSM004,SSM005,SSM007,SSM009,SSM012,SSM013,SSM015,SSM016,SSM017,SSM018,SSM019,SSM020,SSM021,SSM023,SSM024,SSM025,SSM026,SSM028,SSM030,SSM032,SSM033,SSM034,SSM036,SSM037,SSM038,SSM039,SSM040,SSM041,SSM043,SSM045,SSM046,SSM047,SSM050,SSM052,SSM055,SSM065,SSM066,SSM067,SSM068,SSM069,SSM070,SSM071,SSM072,SSM074,SSM076,SSM077,SSM079,SSM081,SSM082,SSM083,SSM084,SSM085,SSM087,SSM088,SSM089,SSM093,…	1926
chr3	195778092	195788751	nsv820583	0	195778092	195778092	200,0,0	deletion	Ju et al 2010	20802225	Sequencing			nssv1420376	1	0	1		MUC4	NA10851	10659
chr3	195778545	195806461	nsv593055	0	195778545	195778545	200,0,0	loss	Cooper et al 2011	21841781	Oligo aCGH, SNP array			nssv986851	17421	0	1		MUC4		27916
chr3	195778601	195788686	esv988686	0	195778601	195778601	0,0,200	gain	Pang et al 2010	20482838	Oligo aCGH, Sequencing, SNP array			essv3586352	3	1	0		MUC4	HuRef	10085
chr3	195778941	195780311	esv2726504	0	195778941	195778941	200,0,0	deletion	Wong et al 2012b	23290073	Sequencing			essv6770214,essv6951287,essv6914554,essv6955936,essv6926279,essv6934033	96	0	6		MUC4	SSM016,SSM019,SSM021,SSM025,SSM026,SSM065	1370
chr3	195778959	195780252	esv3599250	0	195778959	195778959	200,0,0	loss	1000 Genomes Consortium Phase 3	21293372	Sequencing			essv11297501,essv11298188,essv11296646,essv11296676,essv11298187,essv11297500,essv11297160,essv11296645,essv11296579,essv11296546,essv11296529,essv11296644,essv11296528,essv11296531,essv11296545,essv11296536,essv11296530,essv11296535,essv11296532,essv11296534,essv11296533,essv11296539,essv11296544,essv11296538,essv11296537,essv11296540,essv11296543,essv11296542,essv11296541,essv11296552,essv11296…	2504	0	1950		MUC4	HG00096,HG00099,HG00100,HG00101,HG00102,HG00103,HG00105,HG00106,HG00107,HG00108,HG00109,HG00110,HG00111,HG00112,HG00113,HG00114,HG00115,HG00116,HG00117,HG00118,HG00119,HG00121,HG00122,HG00123,HG00125,HG00126,HG00127,HG00128,HG00129,HG00131,HG00133,HG00136,HG00137,HG00138,HG00140,HG00142,HG00143,HG00145,HG00146,HG00148,HG00149,HG00150,HG00151,HG00154,HG00155,HG00158,HG00159,HG00160,HG00171,HG00174…	1293
chr3	195779149	195780206	nsv515002	0	195779149	195779149	0,0,200	gain	Campbell et al 2011	21397061	Oligo aCGH			nssv2897702,nssv2897182,nssv2897235,nssv2897076,nssv2896580,nssv2896275,nssv2896648,nssv2896625,nssv2896564,nssv2897118,nssv2896620,nssv2896263,nssv2896270,nssv2896630,nssv2897267,nssv2896251,nssv2897082,nssv2897187,nssv2897228,nssv2897217,nssv2896245,nssv2896647,nssv2896575,nssv2896558,nssv2897188,nssv2897107,nssv2897280,nssv2897662,nssv2897045,nssv2896227,nssv2896276,nssv2896618,nssv2897678,nss…	2366	488	0		MUC4	NA06984,NA06985,NA06986,NA06989,NA06991,NA06993,NA06994,NA06995,NA07000,NA07014,NA07019,NA07022,NA07031,NA07034,NA07037,NA07048,NA07051,NA07055,NA07056,NA07346,NA07347,NA07348,NA07349,NA07357,NA07435,NA10830,NA10831,NA10835,NA10836,NA10837,NA10838,NA10839,NA10840,NA10843,NA10845,NA10846,NA10847,NA10850,NA10851,NA10852,NA10855,NA10856,NA10857,NA10859,NA10860,NA10863,NA10864,NA11829,NA11830,NA11831…	1057
chr3	195779214	195780916	nsv1130805	0	195779214	195779214	200,0,0	deletion	Alsmadi et al 2014	24896259	Sequencing			nssv3967503	2	0	1		MUC4	KWS2	1702
chr3	195779244	195780412	nsv956295	0	195779244	195779244	200,0,0	deletion	Dogan et al 2014	24416366	Sequencing			nssv3004631	1	0	1		MUC4	BILGI_BIOE	1168
chr3	195779928	195787129	nsv1141448	0	195779928	195779928	0,0,200	duplication	Alsmadi et al 2014	24896259	Sequencing			nssv3992954	2	1	0		MUC4	KWS2	7201
chr3	195779939	195780285	esv1966404	0	195779939	195779939	200,0,0	deletion	Bentley et al 2008	18987734	Sequencing			essv4825224	1	0	1		MUC4	NA18507	346
chr3	195780134	195783799	esv2726505	0	195780134	195780134	200,0,0	deletion	Wong et al 2012b	23290073	Sequencing			essv6781597,essv6872252,essv6910734,essv6833217,essv6774084,essv6817417,essv6794028,essv6938370,essv6962664,essv6756994,essv6825734,essv6951289,essv6955938,essv6926280	96	0	14		MUC4	SSM015,SSM019,SSM022,SSM025,SSM026,SSM027,SSM059,SSM066,SSM068,SSM071,SSM078,SSM080,SSM082,SSM091	3665
chr3	195780338	195780427	nsv1151958	0	195780338	195780338	0,0,200	insertion	John et al 2014	26484159	Sequencing			nssv3999144	1	1	0		MUC4	KWB1	89
chr3	195780482	195780642	esv2726506	0	195780482	195780482	200,0,0	deletion	Wong et al 2012b	23290073	Sequencing			essv6825734	96	0	1		MUC4	SSM080	160
chr3	195780501	195791484	esv3420725	0	195780501	195780501	0,0,200	duplication	1000 Genomes Consortium Pilot Project	20981092	Digital array, Oligo aCGH, PCR, Sequencing			essv8693956	185	1	0		MUC4	NA19240	10983
chr3	195780520	195780622	nsv1151617	0	195780520	195780520	200,0,0	deletion	John et al 2014	26484159	Sequencing			nssv4003042	1	0	1		MUC4	KWB1	102
chr3	195780547	195780623	nsv1117951	0	195780547	195780547	200,0,0	deletion	Alsmadi et al 2014	24896259	Sequencing			nssv3980153	2	0	1		MUC4	KWS1	76
chr3	195781353	195781439	nsv1116019	0	195781353	195781353	0,0,200	insertion	Alsmadi et al 2014	24896259	Sequencing			nssv3978581	2	1	0		MUC4	KWS2	86
chr3	195781639	195783124	esv2726508	0	195781639	195781639	200,0,0	deletion	Wong et al 2012b	23290073	Sequencing			essv6910734,essv6774084,essv6833217,essv6926280	96	0	4		MUC4	SSM015,SSM019,SSM066,SSM082	1485
chr3	195781801	195786184	esv3384520	0	195781801	195781801	0,0,200	duplication	1000 Genomes Consortium Pilot Project	20981092	Digital array, Oligo aCGH, PCR, Sequencing			essv8693957	185	1	0		MUC4	NA19239	4383
chr3	195782563	195782805	esv2726509	0	195782563	195782563	200,0,0	deletion	Wong et al 2012b	23290073	Sequencing			essv6910734,essv6774084,essv6926280	96	0	3		MUC4	SSM015,SSM019,SSM066	242
chr3	195782601	195788384	dgv2887e59	0	195782601	195782601	0,0,200	duplication	1000 Genomes Consortium Pilot Project	20981092	Digital array, Oligo aCGH, PCR, Sequencing			esv3378112,esv3443432	185	2	0		MUC4	NA12878,NA12892	5783
chr3	195782967	195783105	nsv1130807	0	195782967	195782967	200,0,0	deletion	Alsmadi et al 2014	24896259	Sequencing			nssv3967505	2	0	1		MUC4	KWS2	138
chr3	195783333	195783810	esv2726510	0	195783333	195783333	200,0,0	deletion	Wong et al 2012b	23290073	Sequencing			essv6836824,essv6789870,essv6910735,essv6872252,essv6711263,essv6714925,essv6929812,essv6968690,essv6821839,essv6947193,essv6817417,essv6813777,essv6781597,essv6770216,essv6722668,essv6938370,essv6762257,essv6962664,essv6756994,essv6833218,essv6955938,essv6798192,essv6934034,essv6951289,essv6840643	96	0	25		MUC4	SSM015,SSM020,SSM021,SSM022,SSM024,SSM025,SSM026,SSM027,SSM028,SSM042,SSM043,SSM045,SSM059,SSM062,SSM065,SSM068,SSM070,SSM072,SSM077,SSM078,SSM079,SSM082,SSM083,SSM084,SSM091	477
chr3	195783421	195785713	esv2742218	0	195783421	195783421	200,0,0	deletion	Wong et al 2012b	23290073	Sequencing			essv6836825	96	0	1		MUC4	SSM083	2292
chr3	195783827	195787129	nsv1078528	0	195783827	195783827	0,0,200	duplication	Thareja et al 2015	25765185	Sequencing			nssv3770442	1	1	0		MUC4	KWP1	3302
chr3	195784143	195784238	esv2726511	0	195784143	195784143	200,0,0	deletion	Wong et al 2012b	23290073	Sequencing			essv6962665	96	0	1		MUC4	SSM027	95
chr3	195784156	195784253	nsv1131753	0	195784156	195784156	200,0,0	deletion	Alsmadi et al 2014	24896259	Sequencing			nssv3986286	2	0	1		MUC4	KWS1	97
chr3	195784285	195787084	dgv2888e59	0	195784285	195784285	0,0,200	duplication	1000 Genomes Consortium Pilot Project	20981092	Digital array, Oligo aCGH, PCR, Sequencing			esv3448313,esv3385046	185	2	0		MUC4	NA12891,NA19238	2799
chr3	195784389	195784446	nsv1117953	0	195784389	195784389	200,0,0	deletion	Alsmadi et al 2014	24896259	Sequencing			nssv3980155	2	0	1		MUC4	KWS1	57
chr3	195784481	195784577	esv989398	0	195784481	195784481	200,0,0	deletion	Pang et al 2010	20482838	Oligo aCGH, Sequencing, SNP array			essv3581784	3	0	1		MUC4	HuRef	96
chr3	195784576	195784697	dgv2686n106	0	195784576	195784576	200,0,0	deletion	Alsmadi et al 2014	24896259	Sequencing			nsv1117954,nsv1135924	2	0	2		MUC4	KWS1,KWS2	121
chr3	195784976	195785134	esv2726512	0	195784976	195784976	200,0,0	deletion	Wong et al 2012b	23290073	Sequencing			essv6789871,essv6700393,essv6718799,essv6825735	96	0	4		MUC4	SSM039,SSM044,SSM070,SSM080	158
chr3	195784999	195785698	esv1010595	0	195784999	195784999	0,0,200	insertion	Pang et al 2010	20482838	Oligo aCGH, Sequencing, SNP array			essv3564511	3	1	0		MUC4	HuRef	699
chr3	195785120	195785121	esv1318167	0	195785120	195785120	0,0,200	insertion	Levy et al 2007	17803354	Merging, Oligo aCGH, Sequencing, SNP array			essv4253286	2	1	0		MUC4	HuRef	1
chr3	195786264	195788136	esv988433	0	195786264	195786264	200,0,0	deletion	Pang et al 2010	20482838	Oligo aCGH, Sequencing, SNP array			essv3581672	3	0	1		MUC4	HuRef	1872
chr3	195786285	195788130	nsv956252	0	195786285	195786285	200,0,0	deletion	Dogan et al 2014	24416366	Sequencing			nssv3004436	1	0	1		MUC4	BILGI_BIOE	1845
chr3	195786295	195788162	esv2726513	0	195786295	195786295	200,0,0	deletion	Wong et al 2012b	23290073	Sequencing			essv6836826,essv6844042,essv6679840,essv6777586,essv6789869,essv6781600,essv6829624,essv6689878,essv6883766,essv6882686,essv6711262,essv6739432,essv6854298,essv6864815,essv6968689,essv6886494,essv6770215,essv6947194,essv6938371,essv6918141,essv6951288,essv6848141,essv6962663,essv6756995,essv6693538,essv6730281,essv6914555,essv6670087,essv6798193,essv6860050,essv6955937,essv6934035,essv6942624,ess…	96	0	35		MUC4	SSM002,SSM012,SSM016,SSM017,SSM021,SSM022,SSM023,SSM024,SSM025,SSM026,SSM027,SSM028,SSM031,SSM033,SSM036,SSM037,SSM042,SSM047,SSM052,SSM059,SSM065,SSM067,SSM068,SSM070,SSM072,SSM081,SSM082,SSM083,SSM084,SSM086,SSM087,SSM088,SSM089,SSM095,SSM096	1867
chr3	195786929	195790029	nsv950305	0	195786929	195786929	200,0,0	deletion	Dogan et al 2014	24416366	Sequencing			nssv2996596	1	0	1		MUC4	BILGI_BIOE	3100
chr3	195799699	195982791	nsv1005193	0	195799699	195799699	200,0,0	loss	Coe et al 2014	25217958	Oligo aCGH, SNP array			nssv3616984	29084	0	1		MIR6829, MUC4, TNK2, SDHAP1		183092
chr3	195812413	195812492	nsv1111262	0	195812413	195812413	0,0,200	tandem duplication	Alsmadi et al 2014	24896259	Sequencing			nssv3962554	2	0	0		-	KWS1	79
chr3	195812443	195812444	esv1002225	0	195812443	195812443	0,0,200	insertion	Pang et al 2010	20482838	Oligo aCGH, Sequencing, SNP array			essv3573304	3	1	0		-	HuRef	1
chr3	195812500	195812501	esv1425481	0	195812500	195812500	0,0,200	insertion	Levy et al 2007	17803354	Merging, Oligo aCGH, Sequencing, SNP array			essv4364888	2	1	0		-	HuRef	1
chr3	195815728	195817629	nsv1141449	0	195815728	195815728	0,0,200	duplication	Alsmadi et al 2014	24896259	Sequencing			nssv3992955	2	1	0		-	KWS2	1901
chr3	195816145	195816281	esv1688476	0	195816145	195816145	200,0,0	deletion	Levy et al 2007	17803354	Merging, Oligo aCGH, Sequencing, SNP array			essv3832406	2	0	1		-	HuRef	136
chr3	195816847	195817331	esv2726514	0	195816847	195816847	200,0,0	deletion	Wong et al 2012b	23290073	Sequencing			essv6929813,essv6794029,essv6962666,essv6718800	96	0	4		-	SSM020,SSM027,SSM044,SSM071	484
chr3	195817343	195817436	nsv1076856	0	195817343	195817343	0,0,200	insertion	Thareja et al 2015	25765185	Sequencing			nssv3771669	1	1	0		-	KWP1	93
chr3	195817361	195817362	esv1607134	0	195817361	195817361	0,0,200	insertion	Levy et al 2007	17803354	Merging, Oligo aCGH, Sequencing, SNP array			essv3881053	2	1	0		-	HuRef	1
chr3	195822069	195822553	esv2726515	0	195822069	195822069	200,0,0	deletion	Wong et al 2012b	23290073	Sequencing			essv6848143	96	0	1		-	SSM086	484
chr3	195823956	195825256	esv2726516	0	195823956	195823956	200,0,0	deletion	Wong et al 2012b	23290073	Sequencing			essv6781601,essv6844154,essv6679841,essv6789872,essv6777587,essv6724031,essv6836827,essv6910736,essv6726509,essv6807937,essv6872254,essv6686720,essv6699999,essv6785748,essv6903162,essv6733942,essv6911596,essv6896330,essv6714926,essv6736514,essv6883767,essv6767039,essv6922477,essv6882697,essv6711264,essv6922719,essv6754046,essv6739433,essv6854300,essv6864816,essv6973665,essv6880945,essv6774085,ess…	96	0	78		-	SSM001,SSM002,SSM003,SSM004,SSM005,SSM006,SSM007,SSM009,SSM010,SSM012,SSM013,SSM014,SSM015,SSM016,SSM017,SSM018,SSM020,SSM021,SSM022,SSM023,SSM024,SSM025,SSM026,SSM027,SSM028,SSM029,SSM033,SSM035,SSM037,SSM040,SSM041,SSM042,SSM043,SSM044,SSM045,SSM046,SSM047,SSM049,SSM050,SSM052,SSM055,SSM056,SSM057,SSM058,SSM062,SSM063,SSM064,SSM065,SSM066,SSM067,SSM068,SSM069,SSM070,SSM072,SSM073,SSM074,SSM075,…	1300
chr3	195824457	195824679	esv2726517	0	195824457	195824457	200,0,0	deletion	Wong et al 2012b	23290073	Sequencing			essv6906838	96	0	1		-	SSM014	222
chr3	195824553	195824860	esv2726519	0	195824553	195824553	200,0,0	deletion	Wong et al 2012b	23290073	Sequencing			essv6686720,essv6880945,essv6821840,essv6892926,essv6718801,essv6825736,essv6899169	96	0	7		-	SSM035,SSM044,SSM079,SSM080,SSM094,SSM098,SSM100	307
chr3	195830534	195830997	esv2726520	0	195830534	195830534	200,0,0	deletion	Wong et al 2012b	23290073	Sequencing			essv6829626,essv6736515	96	0	2		-	SSM050,SSM081	463
chr3	195830704	195830790	dgv2687n106	0	195830704	195830704	200,0,0	deletion	Alsmadi et al 2014	24896259	Sequencing			nsv1139196,nsv1131754	2	0	2		-	KWS1,KWS2	86
chr3	195830783	195830837	nsv1117955	0	195830783	195830783	200,0,0	deletion	Alsmadi et al 2014	24896259	Sequencing			nssv3980157	2	0	1		-	KWS1	54
chr3	195832036	195839839	esv3599251	0	195832036	195832036	200,0,0	loss	1000 Genomes Consortium Phase 3	21293372	Sequencing			essv11298478	2504	0	1		-	HG00629	7803
chr3	195832036	195839839	esv3599252	0	195832036	195832036	0,0,200	gain	1000 Genomes Consortium Phase 3	21293372	Sequencing			essv11298479	2504	1	0		-	HG03679	7803
chr3	195832947	195834360	esv2657558	0	195832947	195832947	200,0,0	deletion	1000 Genomes Consortium Phase 1	23128226	Merging, Oligo aCGH, PCR, Sequencing, SNP array			essv5661740,essv5989704	1151	0	2		-	NA19360,NA19374	1413
chr3	195832982	195834402	esv3599253	0	195832982	195832982	200,0,0	loss	1000 Genomes Consortium Phase 3	21293372	Sequencing			essv11298482,essv11298481,essv11298480,essv11298484,essv11298489,essv11298483,essv11298488,essv11298485,essv11298487,essv11298486,essv11298490	2504	0	11		-	HG01241,HG01958,HG02433,HG02561,HG03078,HG03081,HG03099,NA18878,NA19328,NA19360,NA19374	1420
chr3	195833067	195929860	esv3893851	0	195833067	195833067	200,0,0	loss	Suktitipat et al 2014	25118596	SNP array			essv25785561	3017	0	1		MIR6829, TNK2		96793
chr3	195835896	195835897	esv3335283	0	195835896	195835896	0,0,200	insertion	1000 Genomes Consortium Pilot Project	20981092	Digital array, Oligo aCGH, PCR, Sequencing			essv8832561	185	1	0		-	NA19240	1
chr3	195837650	195838248	esv2726521	0	195837650	195837650	200,0,0	deletion	Wong et al 2012b	23290073	Sequencing			essv6829627,essv6789873,essv6679842,essv6910737,essv6785749,essv6903164,essv6714927,essv6882709,essv6922478,essv6739434,essv6854301,essv6968692,essv6774087,essv6973666,essv6781602,essv6794030,essv6813779,essv6938375,essv6722670,essv6929815,essv6821698,essv6693540,essv6754932,essv6955785,essv6848145,essv6962668,essv6707874,essv6918143,essv6802131,essv6798195,essv6875236,essv6844445,essv6942626,ess…	96	0	42		-	SSM004,SSM005,SSM008,SSM009,SSM010,SSM012,SSM013,SSM015,SSM017,SSM018,SSM020,SSM021,SSM022,SSM023,SSM025,SSM026,SSM027,SSM028,SSM029,SSM031,SSM033,SSM037,SSM040,SSM041,SSM043,SSM045,SSM047,SSM052,SSM066,SSM068,SSM069,SSM070,SSM071,SSM072,SSM073,SSM077,SSM081,SSM082,SSM085,SSM086,SSM087,SSM092	598
chr3	195837888	195837979	nsv1135925	0	195837888	195837888	200,0,0	deletion	Alsmadi et al 2014	24896259	Sequencing			nssv3989522	2	0	1		-	KWS2	91
chr3	195837893	195838066	esv2726522	0	195837893	195837893	200,0,0	deletion	Wong et al 2012b	23290073	Sequencing			essv6854301,essv6955785,essv6670089	96	0	3		-	SSM004,SSM031,SSM087	173
chr3	195837938	195837994	esv2726523	0	195837938	195837938	200,0,0	deletion	Wong et al 2012b	23290073	Sequencing			essv6670089	96	0	1		-	SSM031	56
chr3	195837989	195838044	esv2726524	0	195837989	195837989	200,0,0	deletion	Wong et al 2012b	23290073	Sequencing			essv6854301	96	0	1		-	SSM087	55
chr3	195841807	195843172	nsv513106	0	195841807	195841807	200,0,0	loss	Arlt et al 2011	21212237	Sequencing, SNP array			nssv626596	1	0	1		-	1	1365
chr3	195842121	195843150	esv6979	0	195842121	195842121	200,0,0	loss	Ahn et al 2009	19470904	Sequencing			essv29420	1	0	0		-		1029
chr3	195842246	195843221	esv2726525	0	195842246	195842246	200,0,0	deletion	Wong et al 2012b	23290073	Sequencing			essv6759568,essv6906839	96	0	2		-	SSM014,SSM061	975
chr3	195842267	195843122	esv3563165	0	195842267	195842267	200,0,0	deletion	Boomsma et al 2014	23714750	Sequencing			essv9761912	767	0	1		-		855
chr3	195842324	195843071	nsv1150893	0	195842324	195842324	200,0,0	deletion	John et al 2014	26484159	Sequencing			nssv4001828	1	0	1		-	KWB1	747
chr3	195842334	195843052	esv3599255	0	195842334	195842334	200,0,0	loss	1000 Genomes Consortium Phase 3	21293372	Sequencing			essv11302285,essv11302286,essv11302282,essv11302284,essv11302283,essv11300742,essv11302281,essv11301256,essv11301136,essv11300741,essv11300740,essv11300739,essv11300706,essv11300705,essv11300704,essv11300703,essv11300702,essv11300701,essv11300712,essv11300707,essv11300738,essv11300721,essv11300708,essv11300711,essv11300710,essv11300709,essv11300715,essv11300720,essv11300714,essv11300713,essv11300…	2504	0	1634		-	HG00096,HG00097,HG00102,HG00103,HG00107,HG00108,HG00115,HG00116,HG00121,HG00123,HG00125,HG00127,HG00129,HG00131,HG00132,HG00133,HG00136,HG00137,HG00139,HG00141,HG00142,HG00143,HG00148,HG00150,HG00155,HG00158,HG00171,HG00176,HG00177,HG00186,HG00187,HG00188,HG00190,HG00231,HG00233,HG00235,HG00238,HG00239,HG00240,HG00242,HG00251,HG00253,HG00258,HG00260,HG00261,HG00264,HG00268,HG00275,HG00276,HG00278…	718
chr3	195842344	195843061	esv2672198	0	195842344	195842344	200,0,0	deletion	1000 Genomes Consortium Phase 1	23128226	Merging, Oligo aCGH, PCR, Sequencing, SNP array			essv6378248,essv5897700,essv6134557,essv5695728,essv6382059,essv6059738,essv6130272,essv5958271,essv6384247,essv5969557,essv6384574,essv5832295,essv6255458,essv5598144,essv6384838,essv5890331,essv6488921,essv5786648,essv6391808,essv5597977,essv6174883,essv5449838,essv6071132,essv5490135,essv6522316,essv5495151,essv6590867,essv5590812,essv6563857,essv5662820,essv6399513,essv5910539,essv6398811,ess…	1151	0	547		-	HG00108,HG00116,HG00123,HG00124,HG00125,HG00131,HG00133,HG00136,HG00137,HG00139,HG00142,HG00150,HG00152,HG00157,HG00158,HG00171,HG00186,HG00187,HG00188,HG00190,HG00231,HG00233,HG00242,HG00249,HG00251,HG00253,HG00258,HG00260,HG00261,HG00264,HG00268,HG00270,HG00275,HG00276,HG00278,HG00284,HG00310,HG00315,HG00318,HG00320,HG00321,HG00324,HG00325,HG00334,HG00335,HG00338,HG00339,HG00342,HG00343,HG00346…	717
chr3	195844152	195929860	nsv593056	0	195844152	195844152	200,0,0	loss	Cooper et al 2011	21841781	Oligo aCGH, SNP array			nssv986852	17421	0	1		MIR6829, TNK2		85708
chr3	195851429	195893129	nsv950306	0	195851429	195851429	200,0,0	deletion	Dogan et al 2014	24416366	Sequencing			nssv2996597	1	0	1		MIR6829, TNK2	BILGI_BIOE	41700
chr3	195855596	195925040	nsv1007235	0	195855596	195855596	0,0,200	gain	Coe et al 2014	25217958	Oligo aCGH, SNP array			nssv3616985	29084	1	0		MIR6829, TNK2		69444
chr3	195855596	196042404	nsv1002629	0	195855596	195855596	0,0,200	gain	Coe et al 2014	25217958	Oligo aCGH, SNP array			nssv3616986	29084	1	0		MIR6829, TNK2, SDHAP1		186808
chr3	195858061	195858326	esv2626382	0	195858061	195858061	200,0,0	deletion	McKernan et al 2009	19546169	Sequencing			essv5238869	1	0	1		-	NA18507	265
chr3	195864242	195864735	esv2726526	0	195864242	195864242	200,0,0	deletion	Wong et al 2012b	23290073	Sequencing			essv6739435,essv6973667	96	0	2		TNK2	SSM029,SSM052	493
chr3	195870976	195870977	nsv471828	0	195870976	195870976	0,0,200	novel sequence insertion	Kidd et al 2010	20440878	Oligo aCGH, Sequencing			nssv3018088	9	1	0		TNK2	NA18555	1
chr3	195871888	195871963	nsv1117361	0	195871888	195871888	0,0,200	tandem duplication	Alsmadi et al 2014	24896259	Sequencing			nssv3979552	2	0	0		TNK2	KWS2	75
chr3	195873250	195873675	esv2726527	0	195873250	195873250	200,0,0	deletion	Wong et al 2012b	23290073	Sequencing			essv6922479,essv6951292,essv6693541,essv6848146,essv6918144	96	0	5		TNK2	SSM017,SSM018,SSM025,SSM037,SSM086	425
chr3	195873463	195873636	esv2726528	0	195873463	195873463	200,0,0	deletion	Wong et al 2012b	23290073	Sequencing			essv6789874,essv6848146	96	0	2		TNK2	SSM070,SSM086	173
chr3	195874421	195875457	esv28378	0	195874421	195874421	0,0,200	gain	Conrad et al 2009	19812545	Oligo aCGH			esv17137	40	1	0		TNK2	NA12239	1036
chr3	195874558	195875341	esv2726530	0	195874558	195874558	200,0,0	deletion	Wong et al 2012b	23290073	Sequencing			essv6836828,essv6968693,essv6854302,essv6675888,essv6817419,essv6742651	96	0	6		TNK2	SSM028,SSM032,SSM053,SSM078,SSM083,SSM087	783
chr3	195874909	195875309	esv1214939	0	195874909	195874909	200,0,0	deletion	Levy et al 2007	17803354	Merging, Oligo aCGH, Sequencing, SNP array			essv4156869	2	0	1		TNK2	HuRef	400
chr3	195875067	195875539	esv2726531	0	195875067	195875067	200,0,0	deletion	Wong et al 2012b	23290073	Sequencing			essv6883768,essv6781603,essv6774088,essv6718802	96	0	4		TNK2	SSM044,SSM066,SSM068,SSM095	472
chr3	195879898	195934667	nsv1014602	0	195879898	195879898	0,0,200	gain	Coe et al 2014	25217958	Oligo aCGH, SNP array			nssv3616987	29084	1	0		MIR6829, TNK2		54769
chr3	195880315	195881389	esv3563166	0	195880315	195880315	200,0,0	deletion	Boomsma et al 2014	23714750	Sequencing			essv9761913	767	0	1		TNK2		1074
chr3	195880354	195880623	esv2726532	0	195880354	195880354	200,0,0	deletion	Wong et al 2012b	23290073	Sequencing			essv6774089	96	0	1		TNK2	SSM066	269
chr3	195880456	195881825	esv2726533	0	195880456	195880456	200,0,0	deletion	Wong et al 2012b	23290073	Sequencing			essv6872255,essv6781604,essv6854303,essv6918145,essv6802133,essv6802134	96	0	5		TNK2	SSM017,SSM068,SSM073,SSM087,SSM091	1369
chr3	195880860	195881842	dgv787e201	0	195880860	195880860	200,0,0	deletion	Wong et al 2012b	23290073	Sequencing			esv2726534,esv2726536	96	0	7		TNK2	SSM017,SSM037,SSM077,SSM084,SSM087,SSM090,SSM091	982
chr3	195880967	195881335	dgv788e201	0	195880967	195880967	200,0,0	deletion	Wong et al 2012b	23290073	Sequencing			esv2726537,esv2726535	96	0	4		TNK2	SSM017,SSM084,SSM087,SSM091	368
chr3	195881547	195881693	esv2726538	0	195881547	195881547	200,0,0	deletion	Wong et al 2012b	23290073	Sequencing			essv6693542	96	0	1		TNK2	SSM037	146
chr3	195881994	196033958	nsv829827	0	195881994	195881994	139,69,19	gain+loss	Wong et al 2007	17160897	BAC aCGH			nssv1443306,nssv1443311,nssv1443310,nssv1443309,nssv1443308	95	1	4		MIR6829, TNK2, SDHAP1		151964
chr3	195887672	195888278	esv2726539	0	195887672	195887672	200,0,0	deletion	Wong et al 2012b	23290073	Sequencing			essv6922480	96	0	1		TNK2	SSM018	606
chr3	195887847	195887905	nsv1123730	0	195887847	195887847	200,0,0	deletion	Alsmadi et al 2014	24896259	Sequencing			nssv3973502	2	0	1		TNK2	KWS2	58
chr3	195896850	196068603	nsv469518	0	195896850	195896850	139,69,19	gain+loss	Locke et al 2006	16826518	BAC aCGH			nssv1673464,nssv1672790,nssv1672183,nssv1672133,nssv1673831,nssv1675745,nssv1674722,nssv1672805,nssv1674956,nssv1672344,nssv1675587,nssv1675682,nssv1674274,nssv1674151,nssv1675683,nssv1675668,nssv1676695,nssv1672679,nssv1672991,nssv1672755,nssv1674290,nssv1674540,nssv1673662,nssv1676689,nssv1675204,nssv1673510,nssv1674578,nssv1673649,nssv1674710,nssv1674092,nssv1673072,nssv1674728,nssv1676613,nss…	265	10	27		TFRC, TNK2, SDHAP1		171753
chr3	195900782	195929743	nsv1011404	0	195900782	195900782	0,0,200	gain	Coe et al 2014	25217958	Oligo aCGH, SNP array			nssv3616988	29084	1	0		TNK2		28961
chr3	195906566	195909598	nsv593057	0	195906566	195906566	0,0,200	gain	Cooper et al 2011	21841781	Oligo aCGH, SNP array			nssv986853	17421	1	0		TNK2		3032
chr3	195908385	195909796	nsv593058	0	195908385	195908385	0,0,200	gain	Cooper et al 2011	21841781	Oligo aCGH, SNP array			nssv986854	17421	1	0		TNK2		1411
chr3	195908786	195909899	esv22999	0	195908786	195908786	200,0,0	loss	Conrad et al 2009	19812545	Oligo aCGH			esv15170	40	0	1		TNK2	NA07045	1113
chr3	195908814	195909485	nsv593059	0	195908814	195908814	200,0,0	loss	Cooper et al 2011	21841781	Oligo aCGH, SNP array			nssv986856,nssv986855	17421	0	2		TNK2		671
chr3	195908814	195909598	nsv593060	0	195908814	195908814	139,69,19	gain+loss	Cooper et al 2011	21841781	Oligo aCGH, SNP array			nssv986862,nssv986859,nssv986864,nssv986857,nssv986858,nssv986863,nssv986861,nssv986860	17421	7	1		TNK2		784
chr3	195908814	195909796	dgv8846n54	0	195908814	195908814	0,0,200	gain	Cooper et al 2011	21841781	Oligo aCGH, SNP array			nsv593067,nsv593066,nsv593063,nsv593061	17421	16	0		TNK2		982
chr3	195908827	195909729	nsv1074118	0	195908827	195908827	200,0,0	deletion	Thareja et al 2015	25765185	Sequencing			nssv3772310	1	0	1		TNK2	KWP1	902
chr3	195908865	195909598	dgv8847n54	0	195908865	195908865	0,0,200	gain	Cooper et al 2011	21841781	Oligo aCGH, SNP array			nsv593065,nsv593062	17421	3	0		TNK2		733
chr3	195908865	195910228	nsv593064	0	195908865	195908865	200,0,0	loss	Cooper et al 2011	21841781	Oligo aCGH, SNP array			nssv986876	17421	0	1		TNK2		1363
chr3	195909026	195910568	nsv593068	0	195909026	195909026	0,0,200	gain	Cooper et al 2011	21841781	Oligo aCGH, SNP array			nssv986885	17421	1	0		-		1542
chr3	195909128	195909829	nsv1112840	0	195909128	195909128	200,0,0	deletion	Alsmadi et al 2014	24896259	Sequencing			nssv3989997,nssv3981624	2	0	2		-	KWS1,KWS2	701
chr3	195912832	195913904	esv3599256	0	195912832	195912832	200,0,0	loss	1000 Genomes Consortium Phase 3	21293372	Sequencing			essv11302335	2504	0	1		-	HG00525	1072
chr3	195915036	196121393	nsv1010395	0	195915036	195915036	0,0,200	gain	Coe et al 2014	25217958	Oligo aCGH, SNP array			nssv3737136	29084	1	0		TFRC, SDHAP1		206357
chr3	195921490	195970644	nsv967107	0	195921490	195921490	0,0,200	duplication	Sudmant et al 2013	23825009	Oligo aCGH, Sequencing			nssv2309754,nssv2309771,nssv2309770,nssv2309801,nssv2309809,nssv2309802,nssv2309811,nssv2309819,nssv2309743,nssv2309823,nssv2309741,nssv2309772,nssv2309748,nssv2309787,nssv2309745,nssv2309820,nssv2309760,nssv2309776,nssv2309810,nssv2309825,nssv2309733,nssv2309781,nssv2309769,nssv2309790,nssv2309749,nssv2309822,nssv2309756,nssv2309782,nssv2309753,nssv2309784,nssv2309759,nssv2309788,nssv2309757,nss…	97	10	0		SDHAP1	HGDP00456,HGDP00521,HGDP00542,HGDP00665,HGDP00778,HGDP00927,HGDP00998,HGDP01029,HGDP01284,HGDP01307	49154
chr3	195924092	196012935	nsv10385	0	195924092	195924092	200,0,0	loss	Perry et al 2008	18304495	Oligo aCGH			nssv11548,nssv11919,nssv11889	31	0	2		SDHAP1	NA12740,NA19144	88843
chr3	195926626	195926980	esv3563167	0	195926626	195926626	200,0,0	deletion	Boomsma et al 2014	23714750	Sequencing			essv9761914	767	0	1		-		354
chr3	195926649	195927012	nsv956266	0	195926649	195926649	200,0,0	deletion	Dogan et al 2014	24416366	Sequencing			nssv3004526	1	0	1		-	BILGI_BIOE	363
chr3	195926655	195927038	esv2726541	0	195926655	195926655	200,0,0	deletion	Wong et al 2012b	23290073	Sequencing			essv6700394,essv6697490,essv6726511,essv6883769,essv6922730,essv6675889,essv6810832,essv6817422,essv6860052,essv6889615,essv6730284	96	0	11		-	SSM003,SSM032,SSM038,SSM039,SSM046,SSM047,SSM076,SSM078,SSM088,SSM095,SSM097	383
chr3	195927083	195928578	nsv513107	0	195927083	195927083	200,0,0	loss	Arlt et al 2011	21212237	Sequencing, SNP array			nssv626597	1	0	1		-	1	1495
chr3	195927443	195928543	esv3563168	0	195927443	195927443	200,0,0	deletion	Boomsma et al 2014	23714750	Sequencing			essv9761915	767	0	1		-		1100
chr3	195927458	195928497	esv2726542	0	195927458	195927458	200,0,0	deletion	Wong et al 2012b	23290073	Sequencing			essv6810834,essv6724043,essv6910738,essv6726512,essv6883770,essv6675890,essv6922741,essv6817423,essv6889616,essv6860053,essv6844446,essv6730285,essv6697491,essv6700395,essv6951293	96	0	15		-	SSM003,SSM007,SSM015,SSM025,SSM032,SSM038,SSM039,SSM046,SSM047,SSM076,SSM078,SSM085,SSM088,SSM095,SSM097	1039
chr3	195927478	195928582	esv4556	0	195927478	195927478	200,0,0	loss	Wang et al 2008	18987735	Sequencing			essv26997	1	0	1		-	YH	1104
chr3	195927518	195928492	esv2668264	0	195927518	195927518	200,0,0	deletion	1000 Genomes Consortium Phase 1	23128226	Merging, Oligo aCGH, PCR, Sequencing, SNP array			essv5904476,essv6571834,essv5630694,essv6389504,essv5734554,essv5989273,essv5828243,essv6185181,essv5523640,essv6245058,essv5713855,essv6400054,essv5622148,essv6053213,essv5754694,essv6415340,essv5548457,essv6419820,essv5433765,essv5960713,essv5413349,essv6505422,essv5846974,essv6426745,essv5789234,essv6593560,essv5482274,essv5974063,essv5751605,essv6121705,essv5426984,essv6210435,essv5707273,ess…	1151	0	114		-	HG00115,HG00137,HG00142,HG00151,HG00245,HG00257,HG00267,HG00269,HG00277,HG00321,HG00329,HG00335,HG00339,HG00361,HG00367,HG00524,HG00525,HG00531,HG00536,HG00543,HG00560,HG00580,HG00589,HG00607,HG00625,HG00672,HG00684,HG00736,HG01061,HG01066,HG01067,HG01069,HG01070,HG01072,HG01148,HG01183,NA06994,NA07000,NA07357,NA10847,NA12043,NA12156,NA12283,NA12546,NA12748,NA12813,NA18498,NA18526,NA18537,NA18538…	974
chr3	195927544	195928557	nsv956248	0	195927544	195927544	200,0,0	deletion	Dogan et al 2014	24416366	Sequencing			nssv3004427	1	0	1		-	BILGI_BIOE	1013
chr3	195931488	196486087	nsv997797	0	195931488	195931488	0,0,200	gain	Coe et al 2014	25217958	Oligo aCGH, SNP array			nssv3616989	29084	1	0		LINC00885, RNF168, TM4SF19-AS1, TM4SF19-TCTEX1D2, TFRC, PCYT1A, ZDHHC19, SLC51A, TCTEX1D2, UBXN7, TM4SF19, SDHAP1		554599
chr3	195935883	195956682	dgv2889e59	0	195935883	195935883	0,0,200	duplication	1000 Genomes Consortium Pilot Project	20981092	Digital array, Oligo aCGH, PCR, Sequencing			esv3330575,esv3362647	185	2	0		-	NA19238,NA19240	20799
chr3	195935890	196006968	esv27896	0	195935890	195935890	139,69,19	gain+loss	Conrad et al 2009	19812545	Oligo aCGH			esv20134,esv17805	40	1	5		SDHAP1	NA11995,NA12776,NA18505,NA18916,NA19190,NA19257	71078
chr3	195935890	196006968	nsv820779	0	195935890	195935890	0,0,200	duplication	Ju et al 2010	20802225	Sequencing			nssv1420377	1	1	0		SDHAP1	NA10851	71078
chr3	195936283	195938082	esv3335327	0	195936283	195936283	0,0,200	duplication	1000 Genomes Consortium Pilot Project	20981092	Digital array, Oligo aCGH, PCR, Sequencing			essv8693963	185	1	0		-	NA12891	1799
chr3	195940086	195940763	esv2239708	0	195940086	195940086	200,0,0	deletion	Bentley et al 2008	18987734	Sequencing			essv4688311	1	0	1		-	NA18507	677
chr3	195940483	195947582	esv3442361	0	195940483	195940483	0,0,200	duplication	1000 Genomes Consortium Pilot Project	20981092	Digital array, Oligo aCGH, PCR, Sequencing			essv8693966	185	1	0		-	NA19239	7099
chr3	195940528	195945329	nsv1110424	0	195940528	195940528	0,0,200	duplication	Alsmadi et al 2014	24896259	Sequencing			nssv3960075	2	1	0		-	KWS1	4801
chr3	195940606	195950802	esv3599257	0	195940606	195940606	200,0,0	loss	1000 Genomes Consortium Phase 3	21293372	Sequencing			essv11302338,essv11302337,essv11302336,essv11302343,essv11302352,essv11302342,essv11302339,essv11302341,essv11302340,essv11302346,essv11302351,essv11302345,essv11302344,essv11302350,essv11302347,essv11302349,essv11302348,essv11302354,essv11302353	2504	0	19		-	HG00419,HG01251,HG01776,HG01845,HG01847,HG01950,HG01968,HG02136,HG02252,HG02266,HG02756,NA07051,NA18638,NA19723,NA19726,NA19729,NA19735,NA19746,NA19789	10196
chr3	195940606	195950802	esv3599258	0	195940606	195940606	0,0,200	gain	1000 Genomes Consortium Phase 3	21293372	Sequencing			essv11302369,essv11302368,essv11302359,essv11302358,essv11302355,essv11302357,essv11302356,essv11302362,essv11302367,essv11302361,essv11302360,essv11302363,essv11302366,essv11302365,essv11302364,essv11302370,essv11302371	2504	17	0		-	HG00707,HG01883,HG02009,HG02879,HG03096,HG03135,HG03565,HG03680,HG03771,HG03944,HG03968,HG04070,NA18877,NA19092,NA19172,NA19238,NA19384	10196
chr3	195942783	196002267	esv2677674	0	195942783	195942783	200,0,0	deletion	1000 Genomes Consortium Phase 1	23128226	Merging, Oligo aCGH, PCR, Sequencing, SNP array			essv6254169	1151	0	1		SDHAP1	HG00419	59484
chr3	195943283	195946182	esv3435306	0	195943283	195943283	0,0,200	duplication	1000 Genomes Consortium Pilot Project	20981092	Digital array, Oligo aCGH, PCR, Sequencing			essv8693967	185	1	0		-	NA12892	2899
chr3	195944740	195945414	esv2260962	0	195944740	195944740	200,0,0	deletion	Bentley et al 2008	18987734	Sequencing			essv4748676	1	0	1		-	NA18507	674
chr3	195947583	195953882	esv3394221	0	195947583	195947583	0,0,200	duplication	1000 Genomes Consortium Pilot Project	20981092	Digital array, Oligo aCGH, PCR, Sequencing			essv8693968	185	1	0		-	NA12892	6299
chr3	195948548	195951123	nsv436000	0	195948548	195948548	0,0,200	insertion	Korbel et al 2007	17901297	FISH, Oligo aCGH, PCR, Sequencing			nssv466059	2	1	0		-	NA15510	2575
chr3	195949283	195954582	dgv2890e59	0	195949283	195949283	0,0,200	duplication	1000 Genomes Consortium Pilot Project	20981092	Digital array, Oligo aCGH, PCR, Sequencing			esv3374493,esv3323403,esv3347381	185	3	0		-	NA12878,NA12891,NA19239	5299
chr3	195950438	195998420	dgv1444e212	0	195950438	195950438	200,0,0	loss	Uddin et al 2014	25503493	SNP array			esv3569215,esv3569214,esv3569216	873	0	6		SDHAP1	400130HA,400186WC,400375KA,400631SJ,401552BK,401730MS	47982
chr3	195951023	195990875	nsv511234	0	195951023	195951023	200,0,0	loss	Arlt et al 2011	21212237	Sequencing, SNP array			nssv624500	1	0	1		SDHAP1	1	39852
chr3	195954026	195966797	esv3599259	0	195954026	195954026	200,0,0	loss	1000 Genomes Consortium Phase 3	21293372	Sequencing			essv11302403,essv11302402,essv11302375,essv11302401,essv11302384,essv11302374,essv11302373,essv11302372,essv11302378,essv11302383,essv11302377,essv11302376,essv11302379,essv11302382,essv11302381,essv11302380,essv11302386,essv11302400,essv11302391,essv11302385,essv11302390,essv11302387,essv11302389,essv11302388,essv11302394,essv11302399,essv11302393,essv11302392,essv11302395,essv11302398,essv11302…	2504	0	49		SDHAP1	HG00096,HG00446,HG01251,HG01776,HG01845,HG01847,HG01917,HG01920,HG01935,HG01950,HG01954,HG01968,HG01976,HG02019,HG02026,HG02069,HG02136,HG02239,HG02252,HG02253,HG02266,HG02398,HG02512,HG02521,HG03279,HG03388,HG03686,HG03690,HG03733,HG03745,HG03862,HG03899,HG03928,HG04026,HG04096,NA07051,NA18615,NA18638,NA19247,NA19664,NA19723,NA19726,NA19729,NA19735,NA19746,NA19789,NA20818,NA20852,NA21125	12771
chr3	195954026	195966797	esv3599260	0	195954026	195954026	0,0,200	gain	1000 Genomes Consortium Phase 3	21293372	Sequencing			essv11302532,essv11302466,essv11302433,essv11302531,essv11302423,essv11302432,essv11302422,essv11302421,essv11302426,essv11302431,essv11302425,essv11302424,essv11302427,essv11302430,essv11302429,essv11302428,essv11302434,essv11302448,essv11302439,essv11302465,essv11302435,essv11302438,essv11302437,essv11302436,essv11302442,essv11302447,essv11302441,essv11302440,essv11302446,essv11302443,essv11302…	2504	229	0		SDHAP1	HG00102,HG00258,HG00271,HG00343,HG00365,HG00376,HG00707,HG01052,HG01063,HG01064,HG01125,HG01167,HG01176,HG01497,HG01503,HG01704,HG01747,HG01786,HG01883,HG01889,HG01892,HG01914,HG01932,HG01944,HG01945,HG01948,HG01986,HG02008,HG02009,HG02012,HG02052,HG02053,HG02054,HG02143,HG02146,HG02260,HG02314,HG02337,HG02420,HG02427,HG02433,HG02465,HG02481,HG02502,HG02505,HG02511,HG02554,HG02558,HG02561,HG02562…	12771
chr3	195954583	195960882	esv3394919	0	195954583	195954583	0,0,200	duplication	1000 Genomes Consortium Pilot Project	20981092	Digital array, Oligo aCGH, PCR, Sequencing			essv8693972	185	1	0		SDHAP1	NA19240	6299
chr3	195954628	195996429	dgv2688n106	0	195954628	195954628	0,0,200	duplication	Alsmadi et al 2014	24896259	Sequencing			nsv1118709,nsv1139807	2	2	0		SDHAP1	KWS1,KWS2	41801
chr3	195956976	195957373	esv2658857	0	195956976	195956976	200,0,0	deletion	1000 Genomes Consortium Phase 1	23128226	Merging, Oligo aCGH, PCR, Sequencing, SNP array			essv6384254,essv5405307,essv6385104,essv5426291,essv5832587,essv5580651,essv5997165,essv5543144,essv6117628,essv5747522,essv5980027,essv5670546,essv6140809,essv5636969,essv5923619,essv5658445,essv5802901,essv5654745,essv6247230,essv6594542,essv6083916,essv5995770,essv6039793	1151	0	23		-	HG00329,HG00335,HG00339,HG00524,HG00525,HG00536,HG00589,HG00607,HG00672,HG01061,HG01066,HG01070,HG01072,HG01083,HG01183,NA18562,NA18599,NA18632,NA19065,NA19083,NA19398,NA19819,NA20810	397
chr3	195957683	195960882	dgv2891e59	0	195957683	195957683	0,0,200	duplication	1000 Genomes Consortium Pilot Project	20981092	Digital array, Oligo aCGH, PCR, Sequencing			esv3450350,esv3429984	185	2	0		SDHAP1	NA19238,NA19239	3199
chr3	195961091	195961542	esv2664763	0	195961091	195961091	200,0,0	deletion	1000 Genomes Consortium Phase 1	23128226	Merging, Oligo aCGH, PCR, Sequencing, SNP array			essv5556959,essv6424381,essv5703514,essv6319034,essv6035332,essv5900512,essv6244579	1151	0	7		SDHAP1	HG00361,HG00734,HG01134,HG01350,HG01440,NA19430,NA20760	451
chr3	195961471	195961658	nsv1117362	0	195961471	195961471	0,0,200	tandem duplication	Alsmadi et al 2014	24896259	Sequencing			nssv3979553	2	0	0		SDHAP1	KWS2	187
chr3	195962183	195964882	dgv2892e59	0	195962183	195962183	0,0,200	duplication	1000 Genomes Consortium Pilot Project	20981092	Digital array, Oligo aCGH, PCR, Sequencing			esv3388695,esv3413383	185	2	0		SDHAP1	NA19238,NA19240	2699
chr3	195962483	195965882	esv3431163	0	195962483	195962483	0,0,200	duplication	1000 Genomes Consortium Pilot Project	20981092	Digital array, Oligo aCGH, PCR, Sequencing			essv8693977	185	1	0		SDHAP1	NA19239	3399
chr3	195964816	195964881	esv3563169	0	195964816	195964816	200,0,0	deletion	Boomsma et al 2014	23714750	Sequencing			essv9761916	767	0	1		SDHAP1		65
chr3	195964816	195964881	nsv1131755	0	195964816	195964816	200,0,0	deletion	Alsmadi et al 2014	24896259	Sequencing			nssv3986288	2	0	1		SDHAP1	KWS1	65
chr3	195965883	195998482	dgv2893e59	0	195965883	195965883	0,0,200	duplication	1000 Genomes Consortium Pilot Project	20981092	Digital array, Oligo aCGH, PCR, Sequencing			esv3402010,esv3392876	185	2	0		SDHAP1	NA19238,NA19240	32599
chr3	195967383	195971782	esv3369057	0	195967383	195967383	0,0,200	duplication	1000 Genomes Consortium Pilot Project	20981092	Digital array, Oligo aCGH, PCR, Sequencing			essv8693981	185	1	0		SDHAP1	NA12892	4399
chr3	195968227	195996729	nsv1077954	0	195968227	195968227	0,0,200	duplication	Thareja et al 2015	25765185	Sequencing			nssv3769774	1	1	0		SDHAP1	KWP1	28502
chr3	195968783	195972182	dgv2894e59	0	195968783	195968783	0,0,200	duplication	1000 Genomes Consortium Pilot Project	20981092	Digital array, Oligo aCGH, PCR, Sequencing			esv3451239,esv3360136	185	2	0		SDHAP1	NA12891,NA19239	3399
chr3	195972583	195978382	dgv2895e59	0	195972583	195972583	0,0,200	duplication	1000 Genomes Consortium Pilot Project	20981092	Digital array, Oligo aCGH, PCR, Sequencing			esv3352400,esv3418892	185	2	0		SDHAP1	NA12891,NA12892	5799
chr3	195973727	195996529	nsv1150001	0	195973727	195973727	0,0,200	duplication	John et al 2014	26484159	Sequencing			nssv3998789	1	1	0		SDHAP1	KWB1	22802
chr3	195974520	195978118	nsv965249	0	195974520	195974520	0,0,200	duplication	Sudmant et al 2013	23825009	Oligo aCGH, Sequencing			nssv2309848,nssv2310686,nssv2309865,nssv2309872,nssv2309838,nssv2310680,nssv2309834,nssv2310716,nssv2309841,nssv2309877,nssv2309831,nssv2309876,nssv2310706,nssv2310694,nssv2309840,nssv2310679,nssv2309855,nssv2310693,nssv2309854,nssv2309881,nssv2309836,nssv2310692,nssv2309862,nssv2309883,nssv2309847,nssv2309875,nssv2309829,nssv2309873,nssv2310700,nssv2309871,nssv2310705,nssv2310685,nssv2309859,nss…	97	10	0		SDHAP1	HGDP00456,HGDP00521,HGDP00542,HGDP00665,HGDP00778,HGDP00927,HGDP00998,HGDP01029,HGDP01284,HGDP01307	3598
chr3	195974983	195982682	esv3384598	0	195974983	195974983	0,0,200	duplication	1000 Genomes Consortium Pilot Project	20981092	Digital array, Oligo aCGH, PCR, Sequencing			essv8693986	185	1	0		SDHAP1	NA19239	7699
chr3	195976744	195998262	esv3569217	0	195976744	195976744	200,0,0	loss	Uddin et al 2014	25503493	SNP array			essv9769408	873	0	1		SDHAP1	400246MG	21518
chr3	195982790	196248065	nsv1008512	0	195982790	195982790	0,0,200	gain	Coe et al 2014	25217958	Oligo aCGH, SNP array			nssv3616990	29084	1	0		SLC51A, LINC00885, TFRC, PCYT1A, ZDHHC19, SDHAP1		265275
chr3	195983899	196006999	nsv979913	0	195983899	195983899	0,0,200	duplication	Sudmant et al 2013	23825009	Oligo aCGH, Sequencing			nssv2310789,nssv2310775,nssv2310808,nssv2310742,nssv2310807,nssv2310777,nssv2310812,nssv2310774,nssv2310811,nssv2310781,nssv2310791,nssv2310738,nssv2310806,nssv2310783,nssv2310790,nssv2310730,nssv2310809,nssv2310800,nssv2310793,nssv2310754,nssv2310814,nssv2310719,nssv2310805,nssv2310726,nssv2310810,nssv2310744,nssv2310813,nssv2310765,nssv2310792,nssv2310767,nssv2310794,nssv2310722,nssv2310788,nss…	97	10	0		SDHAP1	HGDP00456,HGDP00521,HGDP00542,HGDP00665,HGDP00778,HGDP00927,HGDP00998,HGDP01029,HGDP01284,HGDP01307	23100
chr3	195984529	195998429	nsv950307	0	195984529	195984529	0,0,200	duplication	Dogan et al 2014	24416366	Sequencing			nssv2996598	1	1	0		SDHAP1	BILGI_BIOE	13900
chr3	195984683	195987582	esv3440897	0	195984683	195984683	0,0,200	duplication	1000 Genomes Consortium Pilot Project	20981092	Digital array, Oligo aCGH, PCR, Sequencing			essv8693988	185	1	0		SDHAP1	NA19239	2899
chr3	195991383	195998382	esv3432485	0	195991383	195991383	0,0,200	duplication	1000 Genomes Consortium Pilot Project	20981092	Digital array, Oligo aCGH, PCR, Sequencing			essv8693989	185	1	0		-	NA19239	6999
chr3	195994983	195998482	esv3438547	0	195994983	195994983	0,0,200	duplication	1000 Genomes Consortium Pilot Project	20981092	Digital array, Oligo aCGH, PCR, Sequencing			essv8693990	185	1	0		-	NA12891	3499
chr3	195996815	196013324	esv3599261	0	195996815	195996815	0,0,200	gain	1000 Genomes Consortium Phase 3	21293372	Sequencing			essv11302654,essv11302650,essv11302653,essv11302652,essv11302651	2504	5	0		-	HG03680,HG03771,HG03944,HG03968,HG04070	16509
chr3	195998429	196015629	nsv950308	0	195998429	195998429	200,0,0	deletion	Dogan et al 2014	24416366	Sequencing			nssv2996599	1	0	1		-	BILGI_BIOE	17200
chr3	196000048	196000383	nsv236514	0	196000048	196000048	200,0,0	deletion	Mills et al 2006	16902084	Sequencing			nssv255092	24	0	0		-		335
chr3	196000919	196001489	esv3349819	0	196000919	196000919	0,0,200	duplication	1000 Genomes Consortium Pilot Project	20981092	Digital array, Oligo aCGH, PCR, Sequencing			essv8809181	185	1	0		-	NA12878	570
chr3	196002083	196003382	esv3330987	0	196002083	196002083	0,0,200	duplication	1000 Genomes Consortium Pilot Project	20981092	Digital array, Oligo aCGH, PCR, Sequencing			essv8693991	185	1	0		-	NA19238	1299
chr3	196002083	196004482	esv3393362	0	196002083	196002083	0,0,200	duplication	1000 Genomes Consortium Pilot Project	20981092	Digital array, Oligo aCGH, PCR, Sequencing			essv8693992	185	1	0		-	NA19240	2399
chr3	196008061	196050340	nsv1004940	0	196008061	196008061	0,0,200	gain	Coe et al 2014	25217958	Oligo aCGH, SNP array			nssv3616991	29084	1	0		TFRC		42279
chr3	196008061	196183901	nsv1002584	0	196008061	196008061	0,0,200	gain	Coe et al 2014	25217958	Oligo aCGH, SNP array			nssv3616992	29084	1	0		LINC00885, TFRC		175840
chr3	196014097	196014235	nsv1117956	0	196014097	196014097	200,0,0	deletion	Alsmadi et al 2014	24896259	Sequencing			nssv3980158	2	0	1		-	KWS1	138
chr3	196017254	196025065	esv3569218	0	196017254	196017254	200,0,0	loss	Uddin et al 2014	25503493	SNP array			essv9769409	873	0	1		-	400319HT	7811
chr3	196029591	196034615	esv3599262	0	196029591	196029591	200,0,0	loss	1000 Genomes Consortium Phase 3	21293372	Sequencing			essv11302655	2504	0	1		-	HG01488	5024
chr3	196029695	196034713	esv2670348	0	196029695	196029695	200,0,0	deletion	1000 Genomes Consortium Phase 1	23128226	Merging, Oligo aCGH, PCR, Sequencing, SNP array			essv6562534	1151	0	1		-	HG01488	5018
chr3	196031742	196032972	esv3563172	0	196031742	196031742	200,0,0	deletion	Boomsma et al 2014	23714750	Sequencing			essv9761919	767	0	1		-		1230
chr3	196034886	196034906	esv3413656	0	196034886	196034886	0,0,200	insertion	1000 Genomes Consortium Pilot Project	20981092	Digital array, Oligo aCGH, PCR, Sequencing			essv9614035,essv9614046	185	2	0		-	NA07346,NA12872	20
chr3	196035131	196037699	esv3599264	0	196035131	196035131	200,0,0	loss	1000 Genomes Consortium Phase 3	21293372	Sequencing			essv11302700,essv11302699,essv11302698	2504	0	3		-	HG03624,NA19431,NA19467	2568
chr3	196035155	196037690	esv2660080	0	196035155	196035155	200,0,0	deletion	1000 Genomes Consortium Phase 1	23128226	Merging, Oligo aCGH, PCR, Sequencing, SNP array			essv6567037	1151	0	1		-	NA19431	2535

## Sheet: TableS7
Supplementary Table S7. 1000 Genomes Project and California Initiative to Advance Precision Medicine Sample Cohort Haplotypes
Dataset	Super Population	SampleID	Bionano Haplotype 1	Bionano Haplotype 2	Phased Assembly Haplotype 1	Phased Assembly Haplotype 2
UCSF (1000GP + CIAPM)	SAS	BC00701	H1	H7	Not available	Not available
UCSF (1000GP + CIAPM)	SAS	BC01902	H7	H3	Not available	Not available
UCSF (1000GP + CIAPM)	AMR	BC02101	H5	H2	Not available	Not available
UCSF (1000GP + CIAPM)	AMR	BC02102	H23	H2	Not available	Not available
UCSF (1000GP + CIAPM)	AMR	BC02201	H5	H2	Not available	Not available
UCSF (1000GP + CIAPM)	AMR	BC02202	H1	H1	Not available	Not available
UCSF (1000GP + CIAPM)	EAS	BC02301	H4	H5	Not available	Not available
UCSF (1000GP + CIAPM)	EAS	BC02302	H4	H4	Not available	Not available
UCSF (1000GP + CIAPM)	EUR	BC02401	H17	H1	Not available	Not available
UCSF (1000GP + CIAPM)	AMR	BC02402	H3	H7	Not available	Not available
UCSF (1000GP + CIAPM)	AMR	BC02501	H5	H21	Not available	Not available
UCSF (1000GP + CIAPM)	AMR	BC02502	H7	H3	Not available	Not available
UCSF (1000GP + CIAPM)	AMR	BC02601	H7	H6	Not available	Not available
UCSF (1000GP + CIAPM)	EUR	BC02602	H16	H6	Not available	Not available
UCSF (1000GP + CIAPM)	SAS	BC02701	H1	H1	Not available	Not available
UCSF (1000GP + CIAPM)	EUR	BC02702	H2	H4	Not available	Not available
UCSF (1000GP + CIAPM)	AMR	BC02801	H3	H6	Not available	Not available
UCSF (1000GP + CIAPM)	AMR	BC02802	H3	H2	Not available	Not available
UCSF (1000GP + CIAPM)	AMR	BC02901	H26	H7	Not available	Not available
UCSF (1000GP + CIAPM)	EUR	BC02902	H5	H2	Not available	Not available
UCSF (1000GP + CIAPM)	EUR	BC03001	H7	H3	Not available	Not available
UCSF (1000GP + CIAPM)	EUR	BC03002	H7	H6	Not available	Not available
UCSF (1000GP + CIAPM)	AMR	BC03101	H1	H5	Not available	Not available
UCSF (1000GP + CIAPM)	AMR	BC03102	H4	H7	Not available	Not available
UCSF (1000GP + CIAPM)	EAS	BC03201	H6	H5	Not available	Not available
UCSF (1000GP + CIAPM)	EAS	BC03202	H5	H5	Not available	Not available
UCSF (1000GP + CIAPM)	EUR	BC03301	H6	H2	Not available	Not available
UCSF (1000GP + CIAPM)	AFR	BC03302	H19	H3	Not available	Not available
UCSF (1000GP + CIAPM)	AMR	BC03401	H5	H4	Not available	Not available
UCSF (1000GP + CIAPM)	AMR	BC03402	H1	H5	Not available	Not available
UCSF (1000GP + CIAPM)	SAS	BC03501	H4	H3	Not available	Not available
UCSF (1000GP + CIAPM)	SAS	BC03502	H3	H3	Not available	Not available
UCSF (1000GP + CIAPM)	SAS	BC03601	H4	H1	Not available	Not available
UCSF (1000GP + CIAPM)	SAS	BC03602	H1	H6	Not available	Not available
UCSF (1000GP + CIAPM)	AMR	BC03701	H3	H7	Not available	Not available
UCSF (1000GP + CIAPM)	EUR	BC03702	H4	H26	Not available	Not available
UCSF (1000GP + CIAPM)	EUR	BC03801	H6	H2	Not available	Not available
UCSF (1000GP + CIAPM)	EUR	BC03802	H4	H5	Not available	Not available
UCSF (1000GP + CIAPM)	AMR	BC03901	H4	H5	Not available	Not available
UCSF (1000GP + CIAPM)	EUR	BC03902	H5	H4	Not available	Not available
UCSF (1000GP + CIAPM)	SAS	BC04002	H13	H1	Not available	Not available
UCSF (1000GP + CIAPM)	AMR	BC04101	H1	H7	Not available	Not available
UCSF (1000GP + CIAPM)	AMR	BC04102	H1	H3	Not available	Not available
UCSF (1000GP + CIAPM)	AMR	BC04201	H2	H4	Not available	Not available
UCSF (1000GP + CIAPM)	EUR	BC04202	H3	H6	Not available	Not available
UCSF (1000GP + CIAPM)	SAS	BC04301	H2	H4	Not available	Not available
UCSF (1000GP + CIAPM)	SAS	BC04302	H6	H1	Not available	Not available
UCSF (1000GP + CIAPM)	AFR	BC04401	H19	H22	Not available	Not available
UCSF (1000GP + CIAPM)	AFR	BC04402	H6	H2	Not available	Not available
UCSF (1000GP + CIAPM)	SAS	BC04501	H4	H13	Not available	Not available
UCSF (1000GP + CIAPM)	SAS	BC04502	H2	H4	Not available	Not available
UCSF (1000GP + CIAPM)	AMR	BC04601	H32	H19	Not available	Not available
UCSF (1000GP + CIAPM)	AMR	BC04602	H13	H3	Not available	Not available
UCSF (1000GP + CIAPM)	EUR	BC04701	H4	H3	Not available	Not available
UCSF (1000GP + CIAPM)	EUR	BC04702	H3	H2	Not available	Not available
UCSF (1000GP + CIAPM)	EUR	BC04801	H4	H6	Not available	Not available
UCSF (1000GP + CIAPM)	EUR	BC04802	H3	H7	Not available	Not available
UCSF (1000GP + CIAPM)	AMR	BC04901	H5	H1	Not available	Not available
UCSF (1000GP + CIAPM)	AMR	BC04902	H7	INV-2	Not available	Not available
UCSF (1000GP + CIAPM)	AMR	BC05101	H5	H6	Not available	Not available
UCSF (1000GP + CIAPM)	AMR	BC05102	H5	H2	Not available	Not available
UCSF (1000GP + CIAPM)	AMR	BC05201	H23	H3	Not available	Not available
UCSF (1000GP + CIAPM)	EAS	BC05202	H5	H1	Not available	Not available
UCSF (1000GP + CIAPM)	EAS	BC05301	H1	H1	Not available	Not available
UCSF (1000GP + CIAPM)	EAS	BC05302	H5	H5	Not available	Not available
HGSVC	AFR	GM19036	H4	H2	inconclusive phased assembly	inconclusive phased assembly
HPRC	EUR	HG002	H4	H6	H4	H6
UCSF (1000GP + CIAPM)	EUR	HG00250	H6	H2	Not available	Not available
UCSF (1000GP + CIAPM)	EUR	HG00251	H2	H7	Not available	Not available
UCSF (1000GP + CIAPM)	EUR	HG00351	H7	H3	Not available	Not available
UCSF (1000GP + CIAPM)	EUR	HG00353	H1	H4	Not available	Not available
HPRC	EAS	HG00438	H4	H5	H4	H5
HPRC	EAS	HG005	H1	H5	H1	H5
HPRC	EAS	HG00621	H5	H22	H5	H22
UCSF (1000GP + CIAPM)	EAS	HG00622	H2	H1	Not available	Not available
HPRC	EAS	HG00673	H1	H3	H1	H3
HPRC + HGSVC	AMR	HG00733	H3	H5	H3	H5
HPRC	AMR	HG00735	H2	H6	H2	H6
HPRC	AMR	HG00741	H2	H3	H2	H3
UCSF (1000GP + CIAPM)	EAS	HG00844	H5	H5	Not available	Not available
UCSF (1000GP + CIAPM)	EAS	HG00851	H1	H24	Not available	Not available
HPRC	AMR	HG01071	H3	H4	H3	H4
HPRC	AMR	HG01106	H2	H6	H2	H6
HPRC	AMR	HG01109	H3	H19	H3	H19
HPRC	AMR	HG01123	H4	H3	H4	H3
UCSF (1000GP + CIAPM)	AMR	HG01140	H1	H1	Not available	Not available
HPRC	AMR	HG01175	H2	H7	H2	H7
UCSF (1000GP + CIAPM)	AMR	HG01176	H30	H16	Not available	Not available
HPRC	AMR	HG01243	H4	H35	H4	H35
HPRC	AMR	HG01258	H1	H4	H1	H4
HPRC	AMR	HG01358	H2	H33	H2	H33
HPRC	AMR	HG01361	H1	H24	H2	H24
HPRC	AMR	HG01442	H6	H25	Not available	Not available
UCSF (1000GP + CIAPM)	AMR	HG01464	H3	H1	Not available	Not available
HGSVC	AMR	HG01573	H1	H27	inconclusive phased assembly	inconclusive phased assembly
UCSF (1000GP + CIAPM)	EUR	HG01761	H2	H3	Not available	Not available
UCSF (1000GP + CIAPM)	EUR	HG01762	H19	H29	Not available	Not available
HPRC	AFR	HG01891	H2	H6	H2	H6
HPRC	AMR	HG01928	H5	H4	H5	H1
HPRC	AMR	HG01952	H1	H1	H1	H1
UCSF (1000GP + CIAPM)	AMR	HG01970	H4	H4	Not available	Not available
UCSF (1000GP + CIAPM)	AMR	HG01971	H1	H5	Not available	Not available
HPRC	AMR	HG01978	H3	H6	H3	H6
HGSVC	EAS	HG02018	H1	H21	inconclusive phased assembly	inconclusive phased assembly
HPRC	AFR	HG02055	H19	H19	H19	H19
HPRC	EAS	HG02080	H1	H5	H1	H5
UCSF (1000GP + CIAPM)	AFR	HG02108	H25	H8	Not available	Not available
HPRC	AFR	HG02109	H3	H8	H3	H8
HPRC	AFR	HG02145	H2	H5	H2	H5
HPRC	AMR	HG02148	H7	H23	H1	H23
HPRC	AFR	HG02257	H2	H4	H2	H4
UCSF (1000GP + CIAPM)	AFR	HG02283	H2	H1	Not available	Not available
HPRC	AFR	HG02486	H3	H13	H3	H13
UCSF (1000GP + CIAPM)	EAS	HG02521	H21	H5	Not available	Not available
UCSF (1000GP + CIAPM)	EAS	HG02522	H3	H5	Not available	Not available
HPRC	AFR	HG02559	H20	H24	H20	H24
HPRC	AFR	HG02572	H2	H36	H2	H36
UCSF (1000GP + CIAPM)	SAS	HG02603	H1	H17	Not available	Not available
UCSF (1000GP + CIAPM)	SAS	HG02604	H3	H17	Not available	Not available
HPRC	AFR	HG02622	H8	H31	H8	H31
UCSF (1000GP + CIAPM)	AFR	HG02623	H3	H22	Not available	Not available
HPRC	AFR	HG02630	H20	H1	H20	H1
UCSF (1000GP + CIAPM)	AFR	HG02635	H6	H7	Not available	Not available
HPRC	AFR	HG02717	H7	H22	H7	H22
HPRC	AFR	HG02723	H2	H15	H2	H15
HPRC	AFR	HG02886	H3	H20	H3	H20
HPRC	AFR	HG03098	H2	H2	H2	H2
UCSF (1000GP + CIAPM)	AFR	HG03115	H7	H7	Not available	Not available
UCSF (1000GP + CIAPM)	AFR	HG03123	H7	H8	Not available	Not available
UCSF (1000GP + CIAPM)	AFR	HG03451	H3	H13	Not available	Not available
HPRC	AFR	HG03453	H2	H3	H2	H3
UCSF (1000GP + CIAPM)	AFR	HG03470	H8	INV-1	Not available	Not available
HPRC	AFR	HG03471	H8	H20	Not available	Not available
HPRC	SAS	HG03492	H1	H7	H1	H7
HPRC	AFR	HG03516	H2	H8	H2	H8
HPRC	AFR	HG03540	H1	H13	H1	H8
HPRC	AFR	HG03579	H3	H8	H3	H8
UCSF (1000GP + CIAPM)	SAS	HG03796	H1	H3	Not available	Not available
UCSF (1000GP + CIAPM)	SAS	HG03797	H5	H4	Not available	Not available
UCSF (1000GP + CIAPM)	SAS	HG03838	H3	H4	Not available	Not available
UCSF (1000GP + CIAPM)	SAS	HG03863	H28	H6	Not available	Not available
UCSF (1000GP + CIAPM)	SAS	HG03864	H3	H5	Not available	Not available
UCSF (1000GP + CIAPM)	SAS	HG04006	H1	H1	Not available	Not available
UCSF (1000GP + CIAPM)	EUR	NA06986	H2	H1	Not available	Not available
UCSF (1000GP + CIAPM)	EUR	NA11832	H6	H3	Not available	Not available
UCSF (1000GP + CIAPM)	EAS	NA18552	H1	H5	Not available	Not available
UCSF (1000GP + CIAPM)	EAS	NA18557	H5	H5	Not available	Not available
UCSF (1000GP + CIAPM)	EAS	NA18991	H4	H7	Not available	Not available
UCSF (1000GP + CIAPM)	EAS	NA19068	H3	H4	Not available	Not available
UCSF (1000GP + CIAPM)	AFR	NA19102	H3	H2	Not available	Not available
HPRC + HGSVC	AFR	NA19240	H2	H9	H2	H9
UCSF (1000GP + CIAPM)	AFR	NA19440	H34	H2	Not available	Not available
UCSF (1000GP + CIAPM)	AFR	NA19444	H13	H3	Not available	Not available
UCSF (1000GP + CIAPM)	AMR	NA19719	H6	H21	Not available	Not available
UCSF (1000GP + CIAPM)	AMR	NA19789	H1	H4	Not available	Not available
UCSF (1000GP + CIAPM)	AFR	NA19921	H3	H1	Not available	Not available
UCSF (1000GP + CIAPM)	AFR	NA19984	H2	INV-1	Not available	Not available
UCSF (1000GP + CIAPM)	EUR	NA20587	H2	H3	Not available	Not available
UCSF (1000GP + CIAPM)	EUR	NA20588	H7	H6	Not available	Not available
UCSF (1000GP + CIAPM)	SAS	NA21125	H3	H5	Not available	Not available
UCSF (1000GP + CIAPM)	SAS	NA21126	H5	H3	Not available	Not available

## Sheet: TableS8
Supplementary Table S8. The 3q29 Project Sample Cohort Haplotypes
FamilyID	Population	Sex	Type	Haplotype	Status	Haplotype	Status
Family1	EUR	Male	Proband	H13	Intact Chromosome	H7	Deleted Chromosome
Family1	EUR	Female	Mother	H2	Untransmitted	H7	Parent of origin-Deletion
Family1	EUR	Male	Father	H27	Untransmitted	H13	Transmitting Parent - Transmitting Intact Chromosome
Family2	EUR	Male	Proband	H3	Intact Chromosome	H3	Deleted Chromosome
Family2	EUR	Male	Father	H5	Untransmitted	H3	Parent of origin-Deletion
Family2	EUR	Female	Mother	H5	Untransmitted	H3	Transmitting Parent - Transmitting Intact Chromosome
Family3-ProbandOnly	EUR	Female	Proband	H13	Intact Chromosome	NA	Deleted Chromosome
Family4-ProbandOnly	EUR	Female	Proband	H2	Intact Chromosome	NA	Deleted Chromosome
Family6	EUR	Male	Proband	H1	Intact Chromosome	NA	Deleted Chromosome
Family6	EUR	Female	Mother	H2	Untransmitted	H1	Transmitting Parent - Transmitting Intact Chromosome
Family7	EUR	Male	Proband	H7	Intact Chromosome	H1	Deleted Chromosome
Family7	EUR	Male	Father	H5	Untransmitted	H1	Parent of origin-Deletion
Family7	EUR	Female	Mother	H7	Untransmitted	H7	Transmitting Parent - Transmitting Intact Chromosome
Family9	EUR	Male	Proband	H7	Intact Chromosome	H5	Deleted Chromosome
Family9	EUR	Male	Father	H1	Untransmitted	H5	Parent of origin-Deletion
Family9	EUR	Female	Mother	H4	Untransmitted	H7	Transmitting Parent - Transmitting Intact Chromosome
Family10	EUR	Male	Proband	H3	Intact Chromosome	H1	Deleted Chromosome
Family10	EUR	Male	Father	H1	Untransmitted	H1	Parent of origin-Deletion
Family10	EUR	Female	Mother	H3	Untransmitted	H3	Transmitting Parent - Transmitting Intact Chromosome
Family11	EUR	Female	Proband	H1	Intact Chromosome	H3	Deleted Chromosome
Family11	EUR	Male	Father	H16	Untransmitted	H3	Parent of origin-Deletion
Family11	EUR	Female	Mother	H1	Untransmitted	H1	Transmitting Parent - Transmitting Intact Chromosome
Family12-ProbandOnly	EUR	Male	Proband	H1	(not clear which haplotype has the duplication)	H2	(not clear which haplotype has the duplication)
Family13	EUR	Female	Proband	H2	Intact Chromosome	H15	Deleted Chromosome
Family13	EUR	Female	Mother	H6	Untransmitted	H15	Parent of origin-Deletion
Family13	EUR	Male	Father	H4	Untransmitted	H2	Transmitting Parent - Transmitting Intact Chromosome
Family14	EUR	Male	Proband	H6	Intact Chromosome	H3	Deleted Chromosome
Family14	EUR	Female	Sibling	H3	Sibling	H4	Sibling
Family14	EUR	Male	Father	H1	Untransmitted	H3	Parent of origin-Deletion
Family14	EUR	Female	Mother	H4	Untransmitted	H6	Transmitting Parent - Transmitting Intact Chromosome
Family15	EUR	Female	Proband	H4	Intact Chromosome	H6	Deleted Chromosome
Family15	EUR	Male	Father	H2	Untransmitted	H6	Parent of origin-Deletion
Family15	EUR	Female	Mother	H6	Untransmitted	H4	Transmitting Parent - Transmitting Intact Chromosome
Family16	EUR	Male	Proband	H2	Intact Chromosome	H4	Deleted Chromosome
Family16	EUR	Male	Father	H7	Untransmitted	H4	Parent of origin-Deletion
Family16	EUR	Female	Mother	H6	Untransmitted	H2	Transmitting Parent - Transmitting Intact Chromosome
Family17	EUR	Female	Proband	H7	Intact Chromosome	H6	Deleted Chromosome
Family17	EUR	Male	Father	H1	Untransmitted	H6	Parent of origin-Deletion
Family18	EUR	Male	Proband	H2	Intact Chromosome	H37	Deleted Chromosome
Family18	EUR	Male	Father	H20	Untransmitted	H37	Parent of origin-Deletion
Family19-ProbandOnly	EUR	Male	Proband	H5	Intact Chromosome	H7	Duplicated Chromosome
Family20	EUR	Male	Proband	H7	Intact Chromosome	NA	Deleted Chromosome
Family20	EUR	Male	Sibling	NA	Sibling-DeletionInheritedFromFather	H7	Sibling-IntactChromosome
Family20	EUR	Female	Sibling	NA	Sibling-DeletionInheritedFromFather	H7	Sibling-IntactChromosome
Family20	EUR	Male	Father	H7	Untransmitted	NA	Parent of origin-Deletion
Family20	EUR	Female	Mother	H4	Untransmitted	H7	Transmitting Parent - Transmitting Intact Chromosome

## Sheet: TableS9
Supplementary Table S9. The 3q29 Project Sample Cohort Optical Mapping Statistics
FamilyID	Sex	Total number of molecules	Total length (Mbp)	Average length (kbp)	Molecule N50 (kbp)	Total number of molecules aligned	Effective coverage of assembly (X)	Average confidence
Family1-Proband	Male	936603	303595	324.145	350.736	872338	81.669	49.1
Family1-Father	Male	1692698	440129	260.016	264.109	1513308	107.708	34.7
Family1-Mother	Female	956128	278524	291.304	305.658	769032	59.155	34.6
Family2-Proband	Male	1072501	361434	337.001	372.027	1004623	93.738	48
Family2-Father	Male	1126538	307385	272.858	284.697	1056142	82.492	40.2
Family2-Mother	Female	1653003	457312	276.655	289.383	1565196	122.026	39.4
Family3-ProbandOnly	Female	1392150	452630	325.13	353.855	1237215	113.031	44.4
Family4-ProbandOnly	Female	2250039	709029	315.118	336.358	1336867	120.932	38
Family6-Proband	Male	946739	285196	301.241	322.531	906442	80.839	46.3
Family6-Mother	Female	1146219	297715	259.737	262.446	1039698	75.246	36.1
Family7-Proband	Male	1017310	288828	283.914	295.103	859913	65.563	37.5
Family7-Father	Male	1791118	449805	251.131	253.913	1629978	116.397	34.5
Family7-Mother	Female	1147754	297930	259.577	263.122	1044298	73.708	35.7
Family9-Proband	Male	1207732	311186	257.662	263.856	1119997	81.78	38.2
Family9-Father	Male	1729034	465606	269.287	279.333	1643087	129.856	40.2
Family9-Mother	Female	2151493	524736	243.894	247.098	1971547	137.938	35.3
Family10-Proband	Male	1297051	453795	349.867	384.093	1225244	118.542	47.9
Family10-Father	Male	1342723	463910	345.499	382.414	1277334	130.216	49.3
Family10-Mother	Female	938019	286360	305.282	328.55	903945	82.312	47.3
Family11-Proband	Female	1697876	451425	265.877	272.405	1599340	120.176	39.5
Family11-Father	Male	1553903	456512	293.784	314.103	1461392	123.503	42
Family11-Mother	Female	1201870	400127	332.921	369.597	1129816	107.946	48.2
Family12-ProbandOnly	Male	1362650	464401	340.807	376.017	1282422	129.869	48
Family13-Proband	Female	1885014	465437	246.914	250.234	1772600	128.083	36.4
Family13-Father	Male	1169436	305663	261.376	268.757	1080355	78.974	38.2
Family13-Mother	Female	1516726	427760	282.029	297.932	1418327	118.081	40.5
Family14-Proband	Male	1584662	454100	286.56	300.971	1450687	114.591	41.2
Family14-Sibling	Female	1332007	395206	296.7	317.747	1252055	110.01	42.6
Family14-Father	Male	1120320	305796	272.954	283.719	994809	73.877	37.8
Family14-Mother	Female	844123	241286	285.843	294.474	719450	51.673	39.8
Family15-Proband	Female	1333110	403178	302.434	327.697	1253449	109.792	44.7
Family15-Father	Male	1736060	445233	256.462	258.604	1610720	113.709	36.3
Family15-Mother	Female	1533322	460384	300.253	324.766	1449258	127.206	43.9
Family16-Proband	Female	1262606	349085	276.479	291.124	1185653	98.772	39.3
Family16-Father	Male	1672205	467132	279.351	293.881	1595428	132.169	38.9
Family16-Mother	Female	1658490	464342	279.979	294.158	1553575	129.178	39.7
Family17-Proband	Female	1620369	433630	267.612	273.32	1454688	104.769	37
Family 17-Father	Male	1487670	422914	284.279	293.367	1319243	99.046	37.9
Family18-Proband	Male	1787656	443855	248.289	250.057	1624060	112.348	34.1
Family18-Father	Male	1214786	276086	227.271	223.261	1067090	63.082	31.5
Family19-ProbandOnly	Male	1559630	436876	280.115	288.529	1417267	112.567	39.1
Family20-Proband	Male	1621030	447081	275.801	285.247	1493176	115.373	38.6
Family20-Sibling	Male	1189244	308822	259.679	262.514	1101309	77.107	36.7
Family20-Sibling	Female	1547345	436288	281.959	293.388	1397862	107.992	40.2
Family20-Father	Male	1398178	447668	320.18	336.171	1289477	113.962	44.8
Family20-Mother	Female	1150235	313554	272.6	279.181	1078057	80.775	39

[truncated: 3 more sheets: TableS10, TableS11, TableS12]
